# Supplementary material for: Combining incidence and demographic modelling approaches to evaluate metapopulation parameters for an endangered riparian plant
Source: AoB Plants. 2016 Jul 11;8:plw044. doi: 10.1093/aobpla/plw044 (PMC4940506; doi:10.1093/aobpla/plw044)
Supplement: Supplementary Data [file supp_plw044_suppl_data.zip]

Archive with 38 entries (36 files):
- Furbish_TutorialScript.R
- inputs/
- inputs/F_variance.csv
- inputs/F_vars.R
- inputs/simulated_patchdata.csv
- inputs/T_matrices.R
- inputs/T_matrices/
- inputs/T_matrices/cone_burner_84.csv
- inputs/T_matrices/cone_burner_85.csv
- inputs/T_matrices/fort_kent_84.csv
- inputs/T_matrices/fort_kent_85.csv
- inputs/T_matrices/fox_brook_ledges_84.csv
- inputs/T_matrices/fox_brook_ledges_85.csv
- inputs/T_matrices/fox_brook_s_84.csv
- inputs/T_matrices/fox_brook_s_85.csv
- inputs/T_matrices/gardner_new_84.csv
- inputs/T_matrices/gardner_new_85.csv
- inputs/T_matrices/gardner_old_84.csv
- inputs/T_matrices/gardner_old_85.csv
- inputs/T_matrices/jandreau_84.csv
- inputs/T_matrices/jandreau_85.csv
- inputs/T_matrices/negro_brook_84.csv
- inputs/T_matrices/negro_brook_85.csv
- inputs/T_matrices/st_francis_84.csv
- inputs/T_matrices/st_francis_85.csv
- inputs/T_matrices/st_paul_new_84.csv
- inputs/T_matrices/st_paul_new_85.csv
- inputs/T_matrices/wesley_ledges_84.csv
- inputs/T_matrices/wesley_ledges_85.csv
- inputs/T_matrices/wesley_veratrum_84.csv
- inputs/T_matrices/wesley_veratrum_85.csv
- inputs/T_matrices/wiggins_84.csv
- inputs/T_matrices/wiggins_85.csv
- aobplants-15298-s01.docx
- aobplants-15298-s03.docx
- aobplants-15298-s04.docx
- Furbish_script.R
- Furbish_source.R
