# Supplementary material for: Combining incidence and demographic modelling approaches to evaluate metapopulation parameters for an endangered riparian plant
Source: AoB Plants. 2016 Jul 11;8:plw044. doi: 10.1093/aobpla/plw044 (PMC4940506; doi:10.1093/aobpla/plw044)
Supplement: Supplementary Data [file supp_plw044_suppl_data.zip › Furbish_TutorialScript.R]

#########################################################################
#########################################################################
#	
#	Tutorial Script File for Metapopulation Model of Furbish's Lousewort
#		written Winter 2016
#
#	See Companion Tutorial PDF/Word Document, R Source File, 
#		and Main R Script
#
#	If using this code, please cite accompanying paper by 
 
#		(AOBPlants 2016)
#
#########################################################################
#########################################################################

# TABLE OF CONTENTS
#
# -0- R refresher
# -A-	Set up Workspace
# -B-	Non-Spatial Model
#	-B1- Run Historic Simulation (inverse model as used in mansucript)
#	-B2- Run Future Simulation
# -C-	Run Spatial Model


# -0-
#	Quick R refresher 
#
# 	Putting your cursor on a line in this script window and hitting “Ctrl-R,” or “Ctrl-Enter,” 
# 	will usually run the line in the console window, depending on your system.
#
#	The syntax for using R in this script primarily involves assigning objects and using functions.
#	To assign an object, we might give "object1" the value 34, using "<-"
	object1 <- 34
#	we can now see this value by typing
	object1
#	Using functions in R involves typing the function name followed by parentheses, and then 
#	assigning values for each of the arguments required by the function.  For example, in the 
#	following line, we use the function rbinom(), which has three required arguments: n, size, and prob:
	rbinom.out <- rbinom(n=100, size=10, prob=0.5)
#	We have assigned the output of this function to a new object, "rbinom.out."  We can now look at this object:
	rbinom.out
#	We can now use this object to, say, calculate the mean:
	mean(rbinom.out)
#	Note that rbinom.out is a "vector" - which is a set of numbers.  Among other things, obects in R can be
#	a scalar (a single number):
	10
#	a vector of numbers:
	1:10
#	a vector of TRUE/FALSE type (logical):
	c(TRUE,FALSE,FALSE,TRUE)
#	a matrix:
	matrix(data=rbinom.out,nrow=10,ncol=10)
#	an array:
	array(dim=c(10,10,10),data=rbinom.out)
#	a list:
	list(a=rbinom.out,b=letters)
#	For help on functions built into R, or part of an R package, type ? before the function name:
	?mean	
#	For help on functions provided by this manuscript, type the function name and argument descriptions
#	will appear at the top of the function printout (you must first read in the source file below).


# -A-
#	Set up Workspace
#

# -A1-
#	Download/install necessry packages, functions, set path
#
	install.packages('popbio')
	
	#type into here the exact path to the folder containing the source code and inputs directory
	setwd('C:/Furbish_Rcode/')
	source.file <- paste(getwd(),'/Furbish_source.R',sep='')
	source(source.file)
	#assign directory of inputs and outputs 
	path <- paste(getwd(),'/',sep='')

	load(paste(path,'inputs/T_matrices.R',sep='')) 	#load transition matrices
	load(paste(path,'inputs/F_vars.R',sep=''))	#load Fecundities

# -B-
#	Non-spatial model
#

# -B1-
#	Run a single iteration of Non-Spatial inverse model simulating historic dynamics
#
	model.out <- nonspatial.model(	num.habitats=61,
							yearly.failure=0.004,
							cP=0.4, 
							T.matrices=T.matrices,
							F.vars=F.vars,
							K=1500,
							youngest.flower.stage=4,
							truncate = Inf,
							col.as.binom = FALSE 					
						)
	model.out	#this shows the final stage distribution across patches


# -B2-
#	Run a single iteration of simple Non-Spatial model simulating future dynamics
#
	model.out <- simple.nonspatial.model(	num.habitats=61,
								num.years = 100,
								yearly.failure=0.004,
								cP=0.4, 
								T.matrices=T.matrices,
								F.vars=F.vars,
								K=1500,
								youngest.flower.stage=4,
								col.as.binom = FALSE 					
						)
	model.out	#this shows the final stage distribution across patches

# -C-
#	Run a single iteration of Spatial model
#
	patch.data     <- read.csv(paste(path,'inputs/simulated_patchdata.csv',sep=''))
	patch.stages.0 <- patch.data[,c('seedling','juvenile','vegetative','sm_flowering','med_flowering','lg_flowering')]
	patch.hab 	   <- patch.data[,'Hab']
	patch.length   <- patch.data[,'Length']
	patch.side	   <- patch.data[,'Side']
	patch.coords   <- patch.data[,c('x','y')]
	num.patches    <- dim(patch.data)[1]

	#make sure patches are in order along rivr, if not see functions in -C0- of main script
	plot(patch.coords)
	lines(patch.coords)	

	#set position along 1-dimensional river
	patch.position <- vector('numeric',length(num.patches))
	for(i in 2:(num.patches)){
		next.dist <- dist(patch.coords[c(i-1,i),])	
		patch.position[i] <- patch.position[i-1] + next.dist
	}

	#set carrying capacity of each patch
	K <- round(1500 * patch.length/max(patch.length))

	projection.out <- spatial.model(	dispersing.ratio = 1, 
							scale.parameter = 1000,		
							yearly.failure = 0.004, 
							years = 100,
							patch.stages.0 = patch.stages.0,
							patch.hab = patch.hab,
							patch.position = patch.position, 
							patch.length = patch.length, 
							patch.side = patch.side,
							opp.bank.dist = 1, 
							patch1.headwater = TRUE, 
							downstream.percent = 0.9,
							K = K,
							T.matrices = T.matrices,
							F.vars = F.vars,
							youngest.flower.stage = 4)

	final.occ <- projection.out$occupancy.mat[,101]
	plot(patch.coords,cex=1.2,col='lightblue',pch=16)
	points(patch.coords[final.occ>0,],cex=1.2,pch=16)
