# Supplementary material for: Combining incidence and demographic modelling approaches to evaluate metapopulation parameters for an endangered riparian plant
Source: AoB Plants. 2016 Jul 11;8:plw044. doi: 10.1093/aobpla/plw044 (PMC4940506; doi:10.1093/aobpla/plw044)
Supplement: Supplementary Data [file supp_plw044_suppl_data.zip › inputs/F_variance.csv]

T_matrix	se4	se5	se6	n4	n5	n6	var4	var5	var6
cone_burner_84	0.3	1.32	5.7	171	88	7	15.39	153.3312	227.43
cone_burner_85	0.3	1.32	5.7	171	88	7	15.39	153.3312	227.43
fort_kent_84	0.05	0.48	0	105	13	0	0.2625	2.9952	0
fort_kent_85	0.05	0.48	0	105	13	0	0.2625	2.9952	0
fox_brook_ledges_84	1.63	6.83	19.19	18	11	2	47.8242	513.1379	736.5122
fox_brook_ledges_85	1.63	6.83	19.19	18	11	2	47.8242	513.1379	736.5122
fox_brook_s_84	0.76	3.61	5.66	39	27	17	22.5264	351.8667	544.6052
fox_brook_s_85	0.76	3.61	5.66	39	27	17	22.5264	351.8667	544.6052
gardner_new_84	0.5	1.52	0	76	28	0	19	64.6912	0
gardner_new_85	0.5	1.52	0	76	28	0	19	64.6912	0
gardner_old_84	0.24	0.63	0	61	32	0	3.5136	12.7008	0
gardner_old_85	0.24	0.63	0	61	32	0	3.5136	12.7008	0
jandreau_84	0.04	0.54	4.28	215	83	6	0.344	24.2028	109.9104
jandreau_85	0.04	0.54	4.28	215	83	6	0.344	24.2028	109.9104
negro_brook_84	0.39	0.87	11.07	47	26	5	7.1487	19.6794	612.7245
negro_brook_85	0.39	0.87	11.07	47	26	5	7.1487	19.6794	612.7245
st_francis_84	0.2	0.51	0	43	11	0	1.72	2.8611	0
st_francis_85	0.2	0.51	0	43	11	0	1.72	2.8611	0
st_paul_new_84	0.03	1.37	7.84	106	31	6	0.0954	58.1839	368.7936
st_paul_new_85	0.03	1.37	7.84	106	31	6	0.0954	58.1839	368.7936
wesley_ledges_84	0.08	0.45	0	41	11	1	0.2624	2.2275	0
wesley_ledges_85	0.08	0.45	0	41	11	1	0.2624	2.2275	0
wesley_veratrum_84	0.08	0.22	1.4	57	42	7	0.3648	2.0328	13.72
wesley_veratrum_85	0.08	0.22	1.4	57	42	7	0.3648	2.0328	13.72
wiggins_84	0.09	0.4	1.08	35	43	5	0.2835	6.88	5.832
wiggins_85	0.09	0.4	1.08	35	43	5	0.2835	6.88	5.832
