# Supplementary material for: Combining incidence and demographic modelling approaches to evaluate metapopulation parameters for an endangered riparian plant
Source: AoB Plants. 2016 Jul 11;8:plw044. doi: 10.1093/aobpla/plw044 (PMC4940506; doi:10.1093/aobpla/plw044)
Supplement: Supplementary Data [file supp_plw044_suppl_data.zip › inputs/simulated_patchdata.csv]

patchnum	x	y	Hab	Length	Occ	Side	seedling	juvenile	vegetative	sm_flowering	med_flowering	lg_flowering
1	463678.491069165	5191063.6270222	1	116	1	1	338	221	39	49	21	1
2	463719.198237618	5191372.72428517	1	605	1	1	1906	838	228	155	139	0
3	463520.696077473	5191702.59460587	0	163	0	1	0	0	0	0	0	0
4	463415.262026871	5191756.03415088	1	86	1	1	220	91	29	14	18	0
5	463293.195531199	5191851.9636514	0	237	0	1	0	0	0	0	0	0
6	463261.149191646	5192013.73761659	0	126	0	1	0	0	0	0	0	0
7	463293.916200101	5192124.4916618	0	96	0	1	0	0	0	0	0	0
8	463344.350930455	5192260.85222905	0	219	0	1	0	0	0	0	0	0
9	463408.561814007	5192414.25786721	0	95	0	1	0	0	0	0	0	0
10	464103.285689088	5192717.90807462	0	992	0	1	0	0	0	0	0	0
11	464338.397913488	5192820.41285237	0	59	0	1	0	0	0	0	0	0
12	464444.016760432	5192949.64672406	1	260	1	1	718	259	106	43	56	69
13	464482.329511379	5193218.86443612	0	355	0	1	0	0	0	0	0	0
14	464385.01755985	5193416.28575892	1	74	1	1	155	71	35	26	11	1
15	464269.345337955	5193575.74521352	0	325	0	1	0	0	0	0	0	0
16	464092.02717462	5193918.18513711	1	431	1	2	827	550	76	123	59	5
17	464040.336108095	5194575.51928841	0	1075	0	2	0	0	0	0	0	0
18	464700.89473327	5194755.30479205	1	739	1	2	1019	860	515	424	49	0
19	465210.400138775	5194766.74412376	0	294	0	2	0	0	0	0	0	0
20	465402.764176028	5194889.93264483	1	186	1	2	34	2	13	23	2	0
21	465484.82833829	5195126.22043266	1	309	1	2	334	333	156	107	59	12
22	465491.684671313	5195355.05084628	0	154	0	2	0	0	0	0	0	0
23	465494.273074988	5195449.15378947	0	29	0	2	0	0	0	0	0	0
24	465470.987470192	5195517.44330353	0	109	0	2	0	0	0	0	0	0
25	465427.385407538	5195653.55751897	0	193	0	2	0	0	0	0	0	0
26	465005.298733264	5196281.19489338	1	877	1	2	414	225	168	206	284	52
27	464711.543278799	5197001.22995521	0	1415	0	2	0	0	0	0	0	0
28	465602.12438664	5196948.6202366	1	1072	1	2	322	79	167	274	334	0
32	466520.949648397	5197521.98537095	1	564	1	2	2168	1390	176	195	115	30
33	466552.256790003	5197864.66245353	1	165	1	2	185	213	42	34	8	2
36	466558.494308192	5200005.10303443	1	1600	1	2	3961	962	610	500	344	18
37	467017.089855751	5200774.23959544	0	661	0	2	0	0	0	0	0	0
38	467474.869363446	5201243.52925275	1	733	1	2	2071	1381	219	314	114	6
39	467883.553061806	5201303.96719442	0	133	0	2	0	0	0	0	0	0
40	468248.400664337	5201171.99154851	0	711	0	2	0	0	0	0	0	0
41	468630.842119238	5200983.97180888	1	69	1	2	34	17	5	4	4	4
42	468942.995781036	5200907.61130009	0	598	0	2	0	0	0	0	0	0
43	469534.87519271	5200861.90472898	1	545	1	2	574	0	0	0	336	0
44	469833.211989991	5200917.46729171	0	103	0	2	0	0	0	0	0	0
45	470022.967330992	5201026.674378	1	301	1	2	419	219	34	41	23	3
46	470271.448797676	5201763.58220402	1	1515	1	2	3972	1853	480	381	393	143
47	470317.046379133	5202572.79045771	1	88	1	2	119	16	26	23	15	1
48	470314.897905631	5202693.11912276	1	138	1	2	523	323	43	51	16	8
49	469954.374262396	5203376.03410566	1	1512	1	2	1420	687	331	357	80	3
50	469496.384315553	5204215.0982913	0	568	0	2	0	0	0	0	0	0
51	469778.392350529	5204721.1831171	1	673	1	2	1410	680	295	300	81	3
52	470074.542719668	5205197.49234426	0	375	0	2	0	0	0	0	0	0
148	470203.338883867	5205702.49556458	0	89	0	1	0	0	0	0	0	0
149	470288.192033835	5205832.56985436	1	195	1	1	225	271	152	107	0	0
150	470612.97743493	5206214.90943338	1	791	1	1	1111	738	127	189	78	4
151	471245.419872888	5206523.55188153	0	679	0	1	0	0	0	0	0	0
53	471366.412089468	5206393.89201212	1	2159	1	2	2369	0	0	0	1315	0
152	471924.912085377	5206693.16844422	1	647	1	1	365	119	65	65	52	1
54	472066.146751883	5206512.80611736	0	451	0	2	0	0	0	0	0	0
55	472354.89610149	5206659.05196532	0	203	0	2	0	0	0	0	0	0
153	472454.540026845	5206963.73422599	0	491	0	1	0	0	0	0	0	0
56	472638.347297893	5206914.12019813	0	305	0	2	0	0	0	0	0	0
154	472658.999894075	5207096.32357839	1	110	1	1	63	114	26	27	3	0
57	472792.499656022	5207053.83804564	1	389	1	2	298	405	91	120	10	0
155	472805.808811939	5207295.2914841	0	338	0	1	0	0	0	0	0	0
58	472953.587413519	5207262.28455152	0	133	0	2	0	0	0	0	0	0
156	472916.217363893	5207454.28370343	0	104	0	1	0	0	0	0	0	0
59	473106.314789036	5207435.39359804	1	352	1	2	311	324	93	43	14	0
60	473274.654077916	5207570.15826653	0	57	0	2	0	0	0	0	0	0
61	473324.07969827	5207623.31584841	0	84	0	2	0	0	0	0	0	0
62	473406.831805453	5207712.12298782	0	147	0	2	0	0	0	0	0	0
63	473509.767353412	5207860.97586355	0	220	0	2	0	0	0	0	0	0
157	473692.686044709	5208445.70395142	1	1436	1	1	582	439	521	242	468	67
64	473933.871902725	5208537.96210625	0	1332	0	2	0	0	0	0	0	0
158	473841.373867815	5208667.80689196	0	85	0	1	0	0	0	0	0	0
160	474028.344161401	5208983.59689106	0	166	0	1	0	0	0	0	0	0
65	474279.952060056	5209127.26185094	1	76	1	2	205	213	55	36	16	0
162	474250.204807828	5209396.30453695	0	241	0	1	0	0	0	0	0	0
66	474513.205460191	5209457.4401575	0	805	0	2	0	0	0	0	0	0
67	474988.37258562	5210051.21557846	0	722	0	2	0	0	0	0	0	0
68	476002.683332215	5210126.67197	1	1411	1	2	305	418	103	137	16	0
69	477324.584950713	5210117.85929254	0	1673	0	2	0	0	0	0	0	0
70	477910.481819727	5210974.33877247	1	751	1	2	575	0	0	0	323	0
71	477495.234202143	5212156.73843881	0	649	0	2	0	0	0	0	0	0
72	477763.949209	5212510.28085546	0	310	0	2	0	0	0	0	0	0
73	478023.002831743	5212556.31685393	1	277	1	2	3	2	0	0	1	0
74	478595.853843306	5212414.18705574	0	877	0	2	0	0	0	0	0	0
75	479013.648482178	5212266.14203783	0	52	0	2	0	0	0	0	0	0
76	479099.155637634	5212254.14458937	0	119	0	2	0	0	0	0	0	0
77	479184.096411101	5212244.10613433	0	49	0	2	0	0	0	0	0	0
78	479569.285228016	5212164.17234122	1	437	1	2	218	89	38	33	18	0
79	479807.795528866	5212082.85737112	0	402	0	2	0	0	0	0	0	0
80	480130.417338652	5211944.66322003	0	314	0	2	0	0	0	0	0	0
81	480509.145786601	5211778.15060007	0	482	0	2	0	0	0	0	0	0
82	480826.284698125	5211701.25737299	0	164	0	2	0	0	0	0	0	0
83	481362.418405187	5211969.74581767	1	1142	1	2	1188	171	318	332	192	24
84	481708.655594497	5213031.93259881	0	174	0	2	0	0	0	0	0	0
85	481830.86570691	5213287.87833017	1	403	1	2	757	359	156	181	86	0
86	481924.195814438	5213521.83286515	0	81	0	2	0	0	0	0	0	0
87	481947.511781684	5213612.97710075	1	96	1	2	113	9	29	60	2	0
88	481979.571236648	5213788.11180927	0	233	0	2	0	0	0	0	0	0
89	482837.969767152	5214376.31007389	1	2083	1	2	3455	1938	363	591	316	65
90	483920.89046407	5214620.8627758	1	197	1	2	539	111	79	66	37	7
91	484344.239059441	5214830.4174401	1	691	1	2	335	191	145	161	183	34
164	484241.940382515	5215078.80000456	1	1084	1	1	2912	3251	913	476	181	23
92	484657.357084043	5215127.6671184	0	207	0	2	0	0	0	0	0	0
93	484746.620145012	5215293.31646752	1	175	1	2	209	127	27	20	31	11
94	484813.150137915	5215463.09910174	0	183	0	2	0	0	0	0	0	0
95	484883.204021323	5215642.79102204	1	210	1	2	96	90	169	100	28	0
165	484728.464201431	5215678.13051915	1	570	1	1	1157	410	196	182	121	6
96	484990.881397333	5215814.42833547	0	219	0	2	0	0	0	0	0	0
166	485123.195008609	5216081.7478436	0	583	0	1	0	0	0	0	0	0
97	485344.047646667	5215958.70471461	1	561	1	2	332	166	79	69	26	0
98	485758.764012135	5216055.93027933	1	248	1	2	501	185	110	75	57	3
167	485685.63759676	5216274.53309244	0	665	0	1	0	0	0	0	0	0
99	486046.731347864	5216030.94888585	1	378	1	2	131	146	254	156	41	0
100	486338.968230842	5215961.79584663	0	204	0	2	0	0	0	0	0	0
101	488471.978694663	5214385.10965338	0	1707	0	2	0	0	0	0	0	0
103	489427.768733381	5214554.77198588	1	416	1	2	794	157	130	111	78	4
104	489652.257449164	5214909.6600912	0	459	0	2	0	0	0	0	0	0
105	489629.986419069	5215415.72769215	0	664	0	2	0	0	0	0	0	0
106	489285.38646534	5215763.5946318	0	363	0	2	0	0	0	0	0	0
107	489081.926376631	5215998.02368879	0	300	0	2	0	0	0	0	0	0
108	488840.584603504	5216534.92806669	0	1008	0	2	0	0	0	0	0	0
109	489120.51968228	5216949.92374642	0	354	0	2	0	0	0	0	0	0
111	491896.988242702	5217730.94586961	0	33	0	2	0	0	0	0	0	0
112	491998.888640074	5217782.42028242	1	210	1	2	207	115	23	26	17	4
113	492148.173357769	5217847.7492238	0	97	0	2	0	0	0	0	0	0
114	492330.606014615	5217900.59516441	0	304	0	2	0	0	0	0	0	0
115	492675.08304865	5217930.56716972	0	377	0	2	0	0	0	0	0	0
116	492899.383908596	5217888.51068829	0	77	0	2	0	0	0	0	0	0
117	493029.08257543	5217797.17912688	0	262	0	2	0	0	0	0	0	0
119	495029.175984617	5215888.40202782	1	1193	1	2	792	372	178	171	53	2
121	498565.576776103	5215255.69888803	0	750	0	2	0	0	0	0	0	0
122	500179.504967422	5215775.72366104	0	2436	0	2	0	0	0	0	0	0
123	500976.669927494	5216458.41486584	1	154	1	2	110	49	22	17	16	0
124	501151.830202766	5216569.02017232	1	254	1	2	272	0	0	0	146	0
125	501269.448679939	5216660.14914332	0	32	0	2	0	0	0	0	0	0
126	501326.483501844	5216723.73240774	0	122	0	2	0	0	0	0	0	0
127	501497.643706352	5216981.56957022	1	450	1	2	221	12	73	139	12	0
128	501654.750587918	5217221.62527896	1	160	1	2	104	25	32	23	10	2
129	502391.25325334	5217435.07988396	0	1168	0	2	0	0	0	0	0	0
131	504172.490216267	5217529.73719225	0	684	0	2	0	0	0	0	0	0
133	504593.671115043	5222508.21201857	1	170	0	2	0	0	0	0	0	0
134	504705.088012703	5222599.37438277	0	116	0	2	0	0	0	0	0	0
135	504845.379858575	5222721.96786673	1	208	0	2	0	0	0	0	0	0
136	504945.971074025	5222818.67975014	0	52	0	2	0	0	0	0	0	0
137	504976.2290566	5222847.65374555	1	46	0	2	0	0	0	0	0	0
139	510374.138071105	5226155.41508005	1	236	1	2	285	144	58	80	28	0
140	510614.041540829	5226199.78504924	1	234	1	2	56	67	58	67	78	0
141	510744.130157736	5226250.954059	0	38	0	2	0	0	0	0	0	0
143	512492.665247823	5227508.5923981	0	911	0	2	0	0	0	0	0	0
145	526618.278249562	5231741.05336241	1	190	1	2	232	134	46	43	18	3
146	527076.641070102	5231823.50671903	1	940	1	2	585	595	267	218	85	30
