# Supplementary material for: Combining incidence and demographic modelling approaches to evaluate metapopulation parameters for an endangered riparian plant
Source: AoB Plants. 2016 Jul 11;8:plw044. doi: 10.1093/aobpla/plw044 (PMC4940506; doi:10.1093/aobpla/plw044)
Supplement: Supplementary Data [file supp_plw044_suppl_data.zip › inputs/T_matrices/cone_burner_84.csv]

Seedling	Juvenile	Vegetative	Sm_flowering	Med_flowering	Lg_flowering
0	0	0	2.073	6.635	19.691
0.278	0.471	0.029	0.077	0	0
0	0.257	0.257	0.385	0.091	0
0	0.116	0.514	0.308	0.273	0
0	0	0.2	0.231	0.591	1
0	0	0	0	0.045	0
