# Supplementary material for: Combining incidence and demographic modelling approaches to evaluate metapopulation parameters for an endangered riparian plant
Source: AoB Plants. 2016 Jul 11;8:plw044. doi: 10.1093/aobpla/plw044 (PMC4940506; doi:10.1093/aobpla/plw044)
Supplement: Supplementary Data [file supp_plw044_suppl_data.zip › inputs/T_matrices/cone_burner_85.csv]

Seedling	Juvenile	Vegetative	Sm_flowering	Med_flowering	Lg_flowering
0	0	0	2.073	6.635	19.691
0.111	0.421	0.17	0.057	0	0
0	0.189	0.368	0.314	0.138	0
0	0.037	0.34	0.314	0.414	0
0	0	0.075	0.257	0.379	1
0	0	0	0.014	0.069	0
