# Supplementary material for: Combining incidence and demographic modelling approaches to evaluate metapopulation parameters for an endangered riparian plant
Source: AoB Plants. 2016 Jul 11;8:plw044. doi: 10.1093/aobpla/plw044 (PMC4940506; doi:10.1093/aobpla/plw044)
Supplement: Supplementary Data [file supp_plw044_suppl_data.zip › inputs/T_matrices/fort_kent_84.csv]

Seedling	Juvenile	Vegetative	Sm_flowering	Med_flowering	Lg_flowering
0	0	0	1.904	7.055	0
0.407	0.485	0.12	0.211	0	0
0	0.258	0.24	0.474	0.333	0
0	0.121	0.48	0.211	0.5	0
0	0	0.04	0.053	0.167	0
0	0	0	0	0	0
