# Supplementary material for: Combining incidence and demographic modelling approaches to evaluate metapopulation parameters for an endangered riparian plant
Source: AoB Plants. 2016 Jul 11;8:plw044. doi: 10.1093/aobpla/plw044 (PMC4940506; doi:10.1093/aobpla/plw044)
Supplement: Supplementary Data [file supp_plw044_suppl_data.zip › inputs/T_matrices/fort_kent_85.csv]

Seedling	Juvenile	Vegetative	Sm_flowering	Med_flowering	Lg_flowering
0	0	0	1.904	7.055	0
0.332	0.534	0.213	0.063	0	0
0	0.096	0.277	0.5	0	0
0	0.014	0.404	0.406	0.25	0
0	0	0	0	0.75	0
0	0	0	0	0	0
