# Supplementary material for: Combining incidence and demographic modelling approaches to evaluate metapopulation parameters for an endangered riparian plant
Source: AoB Plants. 2016 Jul 11;8:plw044. doi: 10.1093/aobpla/plw044 (PMC4940506; doi:10.1093/aobpla/plw044)
Supplement: Supplementary Data [file supp_plw044_suppl_data.zip › inputs/T_matrices/fox_brook_ledges_84.csv]

Seedling	Juvenile	Vegetative	Sm_flowering	Med_flowering	Lg_flowering
0	0	0	3.167	12.99	33.234
1	0.486	0.25	0.111	0	0
0	0.286	0.125	0.222	0.333	1
0	0.029	0.5	0.333	0.167	0
0	0	0.125	0.222	0.333	0
0	0	0	0	0.167	0
