# Supplementary material for: Combining incidence and demographic modelling approaches to evaluate metapopulation parameters for an endangered riparian plant
Source: AoB Plants. 2016 Jul 11;8:plw044. doi: 10.1093/aobpla/plw044 (PMC4940506; doi:10.1093/aobpla/plw044)
Supplement: Supplementary Data [file supp_plw044_suppl_data.zip › inputs/T_matrices/fox_brook_ledges_85.csv]

Seedling	Juvenile	Vegetative	Sm_flowering	Med_flowering	Lg_flowering
0	0	0	3.167	12.99	33.234
0.455	0.391	0	0	0	0
0.023	0.217	0.235	0.222	0	0
0	0	0.588	0.222	0.2	0
0	0	0.118	0.444	0.8	0
0	0	0	0	0	1
