# Supplementary material for: Combining incidence and demographic modelling approaches to evaluate metapopulation parameters for an endangered riparian plant
Source: AoB Plants. 2016 Jul 11;8:plw044. doi: 10.1093/aobpla/plw044 (PMC4940506; doi:10.1093/aobpla/plw044)
Supplement: Supplementary Data [file supp_plw044_suppl_data.zip › inputs/T_matrices/fox_brook_s_84.csv]

Seedling	Juvenile	Vegetative	Sm_flowering	Med_flowering	Lg_flowering
0	0	0	1.543	6.675	10.228
0.455	0.286	0.231	0.091	0.1	0
0.03	0.286	0.231	0.136	0.1	0
0	0.143	0.308	0.091	0	0
0	0.071	0.154	0.545	0.3	0
0	0	0	0.091	0.4	1
