# Supplementary material for: Combining incidence and demographic modelling approaches to evaluate metapopulation parameters for an endangered riparian plant
Source: AoB Plants. 2016 Jul 11;8:plw044. doi: 10.1093/aobpla/plw044 (PMC4940506; doi:10.1093/aobpla/plw044)
Supplement: Supplementary Data [file supp_plw044_suppl_data.zip › inputs/T_matrices/fox_brook_s_85.csv]

Seedling	Juvenile	Vegetative	Sm_flowering	Med_flowering	Lg_flowering
0	0	0	1.543	6.675	10.228
0.321	0.475	0.13	0.053	0.095	0
0.044	0.119	0.13	0.263	0.095	0
0	0.085	0.304	0.316	0.095	0.077
0	0.017	0.261	0.263	0.524	0.077
0	0	0.043	0.053	0.048	0.846
