# Supplementary material for: Combining incidence and demographic modelling approaches to evaluate metapopulation parameters for an endangered riparian plant
Source: AoB Plants. 2016 Jul 11;8:plw044. doi: 10.1093/aobpla/plw044 (PMC4940506; doi:10.1093/aobpla/plw044)
Supplement: Supplementary Data [file supp_plw044_suppl_data.zip › inputs/T_matrices/gardner_new_84.csv]

Seedling	Juvenile	Vegetative	Sm_flowering	Med_flowering	Lg_flowering
0	0	0	2.347	4.148	0
0.667	0.563	0.188	0.038	0.231	0
0	0.104	0.25	0.269	0.231	1
0	0.104	0.5	0.385	0.154	0
0	0	0	0.077	0.308	0
0	0	0	0	0	0
