# Supplementary material for: Combining incidence and demographic modelling approaches to evaluate metapopulation parameters for an endangered riparian plant
Source: AoB Plants. 2016 Jul 11;8:plw044. doi: 10.1093/aobpla/plw044 (PMC4940506; doi:10.1093/aobpla/plw044)
Supplement: Supplementary Data [file supp_plw044_suppl_data.zip › inputs/T_matrices/gardner_new_85.csv]

Seedling	Juvenile	Vegetative	Sm_flowering	Med_flowering	Lg_flowering
0	0	0	2.347	4.148	0
0.177	0.451	0.08	0.143	0	0
0	0.118	0.32	0.214	0.167	0
0	0	0.36	0.357	0.5	0
0	0	0.08	0.179	0.333	0
0	0	0	0	0	0
