# Supplementary material for: Combining incidence and demographic modelling approaches to evaluate metapopulation parameters for an endangered riparian plant
Source: AoB Plants. 2016 Jul 11;8:plw044. doi: 10.1093/aobpla/plw044 (PMC4940506; doi:10.1093/aobpla/plw044)
Supplement: Supplementary Data [file supp_plw044_suppl_data.zip › inputs/T_matrices/jandreau_84.csv]

Seedling	Juvenile	Vegetative	Sm_flowering	Med_flowering	Lg_flowering
0	0	0	2.116	6.569	26.306
0.459	0.459	0.171	0.104	0	0
0.016	0.237	0.229	0.179	0.161	0
0	0.141	0.429	0.463	0.226	0
0	0	0.143	0.164	0.484	0
0	0	0	0	0.097	1
