# Supplementary material for: Combining incidence and demographic modelling approaches to evaluate metapopulation parameters for an endangered riparian plant
Source: AoB Plants. 2016 Jul 11;8:plw044. doi: 10.1093/aobpla/plw044 (PMC4940506; doi:10.1093/aobpla/plw044)
Supplement: Supplementary Data [file supp_plw044_suppl_data.zip › inputs/T_matrices/jandreau_85.csv]

Seedling	Juvenile	Vegetative	Sm_flowering	Med_flowering	Lg_flowering
0	0	0	2.116	6.569	26.306
0.26	0.329	0.121	0.054	0.032	0
0.01	0.207	0.273	0.162	0.129	0.25
0	0.043	0.379	0.459	0.29	0
0	0	0.045	0.122	0.29	0
0	0	0	0.014	0	0
