# Supplementary material for: Combining incidence and demographic modelling approaches to evaluate metapopulation parameters for an endangered riparian plant
Source: AoB Plants. 2016 Jul 11;8:plw044. doi: 10.1093/aobpla/plw044 (PMC4940506; doi:10.1093/aobpla/plw044)
Supplement: Supplementary Data [file supp_plw044_suppl_data.zip › inputs/T_matrices/negro_brook_84.csv]

Seedling	Juvenile	Vegetative	Sm_flowering	Med_flowering	Lg_flowering
0	0	0	2.154	8.386	29.311
0.542	0.556	0.2	0	0	0
0.008	0.222	0	0.176	0	0
0	0.222	0.6	0.412	0.2	0
0	0	0.2	0.412	0.6	0.5
0	0	0	0	0.2	0.5
