# Supplementary material for: Combining incidence and demographic modelling approaches to evaluate metapopulation parameters for an endangered riparian plant
Source: AoB Plants. 2016 Jul 11;8:plw044. doi: 10.1093/aobpla/plw044 (PMC4940506; doi:10.1093/aobpla/plw044)
Supplement: Supplementary Data [file supp_plw044_suppl_data.zip › inputs/T_matrices/negro_brook_85.csv]

Seedling	Juvenile	Vegetative	Sm_flowering	Med_flowering	Lg_flowering
0	0	0	2.154	8.386	29.311
0.371	0.384	0.125	0.214	0	0
0.005	0.091	0	0.071	0.25	0.5
0	0.02	0.75	0.357	0.25	0
0	0	0	0.214	0.417	0.5
0	0	0	0	0.083	0
