# Supplementary material for: Combining incidence and demographic modelling approaches to evaluate metapopulation parameters for an endangered riparian plant
Source: AoB Plants. 2016 Jul 11;8:plw044. doi: 10.1093/aobpla/plw044 (PMC4940506; doi:10.1093/aobpla/plw044)
Supplement: Supplementary Data [file supp_plw044_suppl_data.zip › inputs/T_matrices/st_francis_85.csv]

Seedling	Juvenile	Vegetative	Sm_flowering	Med_flowering	Lg_flowering
0	0	0	0.788	1.715	0
0	0	0	0.043	0	0
0	0.111	0.083	0.217	0.25	0
0	0.056	0.167	0.304	0.375	0
0	0	0	0.043	0	0
0	0	0	0	0	0
