# Supplementary material for: Combining incidence and demographic modelling approaches to evaluate metapopulation parameters for an endangered riparian plant
Source: AoB Plants. 2016 Jul 11;8:plw044. doi: 10.1093/aobpla/plw044 (PMC4940506; doi:10.1093/aobpla/plw044)
Supplement: Supplementary Data [file supp_plw044_suppl_data.zip › inputs/T_matrices/st_paul_new_84.csv]

Seedling	Juvenile	Vegetative	Sm_flowering	Med_flowering	Lg_flowering
0	0	0	2.726	7.734	33.1
0.406	0.478	0.071	0.091	0	0
0	0.174	0.143	0.182	0.25	0
0	0.239	0.643	0.576	0.25	0
0	0.022	0.071	0.152	0.375	0
0	0	0	0	0.125	1
