# Supplementary material for: Combining incidence and demographic modelling approaches to evaluate metapopulation parameters for an endangered riparian plant
Source: AoB Plants. 2016 Jul 11;8:plw044. doi: 10.1093/aobpla/plw044 (PMC4940506; doi:10.1093/aobpla/plw044)
Supplement: Supplementary Data [file supp_plw044_suppl_data.zip › inputs/T_matrices/wesley_ledges_85.csv]

Seedling	Juvenile	Vegetative	Sm_flowering	Med_flowering	Lg_flowering
0	0	0	0.428	1.44	13.791
0.333	0.444	0.304	0.091	0	0
0	0.167	0.391	0.273	0	0
0	0.056	0.261	0.364	0.25	0
0	0	0	0.182	0.5	0
0	0	0	0	0.25	0
