# Supplementary material for: Combining incidence and demographic modelling approaches to evaluate metapopulation parameters for an endangered riparian plant
Source: AoB Plants. 2016 Jul 11;8:plw044. doi: 10.1093/aobpla/plw044 (PMC4940506; doi:10.1093/aobpla/plw044)
Supplement: Supplementary Data [file supp_plw044_suppl_data.zip › inputs/T_matrices/wesley_veratrum_84.csv]

Seedling	Juvenile	Vegetative	Sm_flowering	Med_flowering	Lg_flowering
0	0	0	0.209	0.558	2.883
0.5	0.565	0	0.083	0	0
0	0.174	0.273	0.292	0.1	0
0	0.065	0.545	0.333	0.2	0
0	0	0.182	0.208	0.7	0.333
0	0	0	0	0	0.667
