# Supplementary material for: Combining incidence and demographic modelling approaches to evaluate metapopulation parameters for an endangered riparian plant
Source: AoB Plants. 2016 Jul 11;8:plw044. doi: 10.1093/aobpla/plw044 (PMC4940506; doi:10.1093/aobpla/plw044)
Supplement: Supplementary Data [file supp_plw044_suppl_data.zip › inputs/T_matrices/wesley_veratrum_85.csv]

Seedling	Juvenile	Vegetative	Sm_flowering	Med_flowering	Lg_flowering
0	0	0	0.209	0.558	2.883
0.263	0.395	0.13	0.053	0	0
0	0.256	0.478	0.105	0.133	0
0	0	0.13	0.421	0.133	0
0	0	0.13	0.316	0.467	0.5
0	0	0	0	0.067	0.5
