# Supplementary material for: Combining incidence and demographic modelling approaches to evaluate metapopulation parameters for an endangered riparian plant
Source: AoB Plants. 2016 Jul 11;8:plw044. doi: 10.1093/aobpla/plw044 (PMC4940506; doi:10.1093/aobpla/plw044)
Supplement: Supplementary Data [file supp_plw044_suppl_data.zip › inputs/T_matrices/wiggins_84.csv]

Seedling	Juvenile	Vegetative	Sm_flowering	Med_flowering	Lg_flowering
0	0	0	0.129	0.753	2.195
0.13	0.453	0.2	0	0.056	0
0	0.105	0.3	0	0.222	0
0	0.011	0.3	0.333	0.222	0
0	0	0.1	0.556	0.333	0
0	0	0	0	0.167	0
