# Supplementary material for: Combining incidence and demographic modelling approaches to evaluate metapopulation parameters for an endangered riparian plant
Source: AoB Plants. 2016 Jul 11;8:plw044. doi: 10.1093/aobpla/plw044 (PMC4940506; doi:10.1093/aobpla/plw044)
Supplement: Supplementary Data [file supp_plw044_suppl_data.zip › inputs/T_matrices/wiggins_85.csv]

Seedling	Juvenile	Vegetative	Sm_flowering	Med_flowering	Lg_flowering
0	0	0	0.129	0.753	2.195
0	0.422	0.111	0.091	0	0
0	0.125	0.222	0.273	0.083	0
0	0.031	0.222	0.545	0.167	0.333
0	0	0.111	0.091	0.75	0
0	0	0	0	0	0.667
