# Supplementary material for: Combining incidence and demographic modelling approaches to evaluate metapopulation parameters for an endangered riparian plant
Source: AoB Plants. 2016 Jul 11;8:plw044. doi: 10.1093/aobpla/plw044 (PMC4940506; doi:10.1093/aobpla/plw044)
Supplement: Supplementary Data [file supp_plw044_suppl_data.zip › Furbish_script.R]

#########################################################################
#########################################################################
#	
#	Main Script File for Metapopulation Model of Furbish's Lousewort
#		written Winter 2010, updated Winter 2016
#
#	See Companion Tutorial Word/PDF Document, R Source File, 
#		and Simplified R Script
#
#	If using this code, please cite accompanying paper by 
#
#		(AOBPlants 2016)
#
#########################################################################
#########################################################################

# TABLE OF CONTENTS
#
# -A-	Set up Workspace
# 	-A1- Download/install necessry packages, functions, set path
#     -A2- Set up Matrix Transitions and Inputs
# -B-	Run Non-Spatial Model
# 	-B1- Set up paraemeters for simulation
# 	-B2- Run Non-Spatial simulation
# 		-B2a- Run a single parameterization to see how many iterations are needed to get 95% CI
# 		-B2b- estimate of how many model years will be run
# 		-B2c- Run model
# 	-B3- Plot non-Spatial Simulation
# 	-B4- GET upper lower estimates for focal failure
# 	-B5- Calculate Seed Dispersal
# 	-B6- Testing Effect of Carrying Capacity
# -C-	Run Spatial Model
# 	-C0- Setup: read in patch data
# 	-C1- Run one iteration
# 	-C2- Search parameter space
#		-C2a- Simulations over Scale and Fraction Dispersing space 
#		-C2b- Simulations over Downstream and Opposite Bank space
# 	-C3- Analyze and Plot Spatial Model searching parameter space
# 		-C3a- Demographic vs habitat extinction
# 		-C3b- FIGURE 3: occupancy vs scale/dispersal 
# 		-C3c- FIGURE 4: occupancy vs colonization
# 		-C3d- SUPPLEMENTARY FIGURE 5: occupancy vs downstream/opposite bank
# -D- FIGURE 1: plot river
# -E- probability of single seedling surviving

# -A-
#	Set up Workspace
#

# -A1-
#	Download/install necessry packages, functions, set path
#
	#install.packages(c('popbio', 'snow', 'snowfall', 'plotrix'))

	setwd('C:/Furbish_Rcode/') #specify path here
	source.file <- paste(getwd(),'/Furbish_source.R',sep='')
	source(source.file)
	#assign directory of inputs and outputs 
	path <- paste(getwd(),'/',sep='')


# -A2-
#	Set up Matrix Transitions and Inputs
#

	#name the stages in transition matrix
	stage.names <- c('seedling','juvenile','vegetative',
				'sm_flowering','med_flowering','lg_flowering')
	num.stages <-length(stage.names)
	youngest.flower.stage<- 4 	#youngest reproductive stage

	#make array of transition matrices
	#	Folder 'inputs/T_matrices/' contains .csv files with observed transition matrices
	matrix.filenames <- list.files(paste(path,'inputs/T_matrices/',sep=''))
	matrix.names <- gsub('\\.csv','',matrix.filenames)

	T.matrices <- array(dim=c(length(matrix.names),num.stages,num.stages), 
				dimnames=list(matrix.names,stage.names,stage.names))
	for(i in 1:length(matrix.names)){
		T.matrices[i,,]<-as.matrix(read.csv(paste(path,'inputs/T_matrices/',matrix.filenames[i],sep=''),header=TRUE))
	}

	#make array of matrices of variance in fecundities
	#	The file 'inputs/F_variance.csv' contains variances in the columns 'var4','var5','var6'
	F.variances<-read.csv(paste(path,'inputs/F_variance.csv',sep=''),header=TRUE)
	F.variances[,1]==matrix.names #these should all be TRUE
	F.vars <- array(data=0,dim=c(length(matrix.names),num.stages,num.stages), 
				dimnames=list(matrix.names,stage.names,stage.names))
	for(i in 1:length(matrix.names)){
		F.vars[i,1,]<-c(0,0,0,F.variances[i,'var4'],F.variances[i,'var5'],F.variances[i,'var6'])
	}


#	generate table of average T.matrix
	mean.T <- apply(T.matrices,c(2,3),mean)
	sd.T <- apply(T.matrices,c(2,3),sd)

	lambda(mean.T)
	lambdas <- vector('numeric',dim(T.matrices)[1])
	for(t in 1:dim(T.matrices)[1]){
		lambdas[t] <- lambda(T.matrices[t,,])
	}
	mean(lambdas)


	pasted.values <- paste(signif(mean.T,2),' (',signif(sd.T,2),')',sep='')
	summary.T <- mean.T
	summary.T[] <- pasted.values
#	write.csv(summary.T,file="Summary_T_Mat.csv")
	
	


# -B-
#	Run Non-Spatial Simulations over colonization/failure space 
#	


# -B1-
#	Set up paraemeters for simulation
#
	#create vector of colonization probabilities to try
	cP.min<-0.0001
	cP.max<-1
	cP.step<-1.6
	cP.log.scale=TRUE
		if(cP.log.scale){
			cP.vec<- 10^ seq( log10(cP.min),log10(cP.max),log10(cP.step))
		}else{
			cP.vec<- seq(cP.min,cP.max,cP.step)
		}
	cP.vec 

	#create vector of habitat failure rates to try
	failure.min<-0.0001
	failure.max<-1
	failure.step<-1.6
	failure.log.scale=TRUE
		if(failure.log.scale){
			failure.vec<- 10^ seq( log10(failure.min),log10(failure.max),log10(failure.step))
		}else{
			failure.vec<- seq(failure.min,failure.max,failure.step)
		}
	failure.vec

	num.reps <- 15			#number of repititions of full parameter space
	num.habitats <- 47 + 14		#total number of habitats to simulate
	num.stages <- 6 			#number of stages in matrix model
	youngest.flower.stage<- 4 	#youngest reproductive stage
	K <- 1500 				#carrying capacity

	run.date <- Sys.time()
	run.date <- gsub(':','',run.date)
	run.date <- gsub(' ','_',run.date)
	run.date <- gsub('-','',run.date)
	run.name <- paste('Run_',run.date,sep='') 	

#	write.csv(failure.vec,file=paste(path,'outputs/failure_steps',run.name,'.csv',sep=''))
#	write.csv(cP.vec,file=paste(path,'outputs/cP_steps',run.name,'.csv',sep=''))

# -B2-
#	Run Non-Spatial simulation
#

# -B2a-
#	Run a single parameterization to see how many iterations are needed to get 95% CI
#

	yearly.failure <- 0.01
	cP <- 0.4
	num.stages <- dim(T.matrices)[2]
	num.reps.test <- 1000
	focal.occupancy <- vector('numeric',num.reps.test)
	start.time <- proc.time()[3]
	for(i in 1:num.reps.test){
		model.out <-	nonspatial.model(num.habitats=num.habitats,
							yearly.failure=yearly.failure,
							cP=cP, 
							T.matrices=T.matrices,
							F.vars=F.vars,
							K=K,
							youngest.flower.stage=youngest.flower.stage,
							truncate = Inf 					
						)

		focal.occupancy[i] <- sum(apply(model.out[,youngest.flower.stage:num.stages],1,sum) > 0)
		elapsed.time <- proc.time()[3] - start.time
		print(paste(i, ':',round(elapsed.time,1),'sec'))
	}
	
#	save(focal.occupancy,file=paste(path,'focal_occupancy.R',sep=''))
	focal.occupancy <- focal.occupancy/num.habitats

	low.95 <- upp.95 <- low.CI <- upp.CI <- f.var <- f.mean <- vector('numeric',num.reps.test)
	for(i in 2:num.reps.test){
		focal.nums <- sample(1000,i,replace=TRUE)
		f.mean[i] <- mean(focal.occupancy[focal.nums])
		f.var[i]  <- var(focal.occupancy[focal.nums])
		f.CI <- get.CI(f.mean[i],f.var[i],plot=FALSE)
		low.CI[i] <- f.CI[1]
		upp.CI[i] <- f.CI[2]
		low.95[i] <- quantile(focal.occupancy[focal.nums],c(0.025))
		upp.95[i] <- quantile(focal.occupancy[focal.nums],c(0.975))
		print(i)
	}


	plot(2:1000,f.mean[-1],ylim=c(0,1),col='white',log='x',
		xlab='Number of Iterations',
		ylab='Occupancy',cex.lab=1.5,cex.axis=1.5)
	
	polygon(x=c(0.001,0.001,10000,10000),y=c(true.up95,true.lo95,true.lo95,true.up95),
			col=rgb(1,0,0,.2),border=NA)
	abline(h=c(true.mean,true.lo95,true.up95),col=rgb(1,0,0,0.4),lwd=2)	

	lines(2:1000,upp.CI[-1],lwd=1.5)
	lines(2:1000,low.CI[-1],lwd=1.5)
	lines(2:1000,f.mean[-1],lwd=1.5)

	true.mean <- mean(focal.occupancy)
	true.lo95 <- quantile(focal.occupancy,0.975)
	true.up95 <- quantile(focal.occupancy,0.025)

	abline(v=15,lwd=1.5,lty=2)


	dev.print(png,filename=paste('samplesize_fig_3.png',sep=''),width=dev.size()[1],units='in',res=600)


	low.CI <- upp.CI <- f.var <- f.mean <- vector('numeric',num.reps.test)

	num.totry <- c(2:5,10,15,30,50,100,500)

	next.num <- 1
	low.CI <- upp.CI <- f.var <- f.mean <- vector('numeric',length(num.totry))
	for(i in 1:length(num.totry)){
		focal.nums <- next.num:(next.num+num.totry[i]-1)
		f.mean[i] <- mean(focal.occupancy[focal.nums])
		f.var[i]  <- var(focal.occupancy[focal.nums])
		f.CI <- get.CI(f.mean[i],f.var[i],plot=FALSE)
		low.CI[i] <- f.CI[1]
		upp.CI[i] <- f.CI[2]
		print(i)
		next.num <- next.num + i
		keep.going <- (next.num + i) <= num.reps.test
		if(!keep.going) return()
	}

	plot(num.totry,f.mean,ylim=c(0,1),col='white',log='x',
		xlab='Number of Iterations',
		ylab='Occupancy',cex.lab=1.5,cex.axis=1.5)
	polygon(x=c(num.totry,rev(num.totry)),y=c(upp.CI,rev(low.CI)),
			col='gray',border=NA)
	lines(num.totry,upp.CI,lwd=1.5)
	lines(num.totry,low.CI,lwd=1.5)
	lines(num.totry,f.mean,lwd=1.5)
	abline(v=15,lwd=1.5,lty=2)	


# -B2b-
#	Estimate of how many model years will be run
#
	numyears.mat <- matrix(nrow=length(failure.vec),ncol=num.reps)
	for(i in 1:dim(numyears.mat)[1]){
		for(j in 1:dim(numyears.mat)[2]){
			numyears.mat[i,j] <- hab.age.function(61,failure.vec[i])$years
		}
	}
	sum(numyears.mat)*61

# -B2c-
#	Run model
#


	cluster.nodes <- 5
	num.cluster.reps <- ceiling(num.reps/cluster.nodes)
	model.output <- array(dim=c(num.cluster.reps*cluster.nodes,length(failure.vec),length(cP.vec)),
					dimnames=list(NULL,failure.vec,cP.vec) )


	start.time <- proc.time()[3]

	for(i in 1:num.cluster.reps){
		for(j in length(failure.vec):1){
			time.start <- proc.time()[3]
			model.temp<-cP.function(
				num.habitats = num.habitats,
				yearly.failure = failure.vec[j],
				num.stages = num.stages,
				youngest.flower.stage = youngest.flower.stage,
				cP.vec = cP.vec,
				T.matrices = T.matrices,
				F.vars = F.vars,
				K = K,
				truncate=Inf,
				cluster.nodes=cluster.nodes,
				source.file=source.file)


			plot(model.temp[[1]][1,],model.temp[[1]][2,], xlab="cP", ylab="number occupancies",log='x')
	
			for(k in 1:cluster.nodes){
				points(model.temp[[k]][1,],model.temp[[k]][2,])
				focal.rep <- (i-1)*cluster.nodes  + k
				model.output[focal.rep,j,] <- model.temp[[k]][2,]
				write.csv(model.output[i,,],file=paste(path,'outputs/historic_model_out_',focal.rep,'_',run.name,'.csv',sep=''))
				save(model.output,file=paste(path,'outputs/historic_model_out_',run.name,'.Rd',sep=''))
			}

			elapsed.time <- proc.time()[3] - start.time
			print(paste('rep',i,';', 'failure ', signif(failure.vec[j],2), ';', round(elapsed.time/60,1),' min',sep=' '))

		}
	}


# -B3-
#	Plot Historic Simulation
#


	run.name <- 'Run_20160126_084559'
	load(paste(path,'outputs/historic_model_out_',run.name,'.Rd',sep=''))
	
	full.array <- model.output
	full.array <- full.array
	mat_1 <- full.array[1,,]

	
	full.array <- full.array/max(full.array,na.rm=TRUE)
	full.max <- mat_1
	full.max[] <- NA
	full.mean <- full.max
	full.var <- full.max
	full.upper <- full.max
	full.lower <- full.max

	for(j in 1:dim(mat_1)[1]){
		for(k in 1:dim(mat_1)[2]){
			full.max[j,k] <- max(full.array[,j,k])
			full.mean[j,k] <- mean(full.array[,j,k])
			full.var[j,k] <- var(full.array[,j,k])
			if( (full.var[j,k]>0) & (full.mean[j,k]>0) ){
				CI <- get.CI(full.mean[j,k],full.var[j,k])
				full.lower[j,k] <- CI[1]
				full.upper[j,k] <- CI[2]		
			}
				
			
		}
	}

	full.mean <- as.matrix(full.mean)
	plot.out <- plot.historic.simulation(full.mean,full.upper,full.lower,observed.failure=4/957)

#	dev.print(png,filename=paste('historic_sim_fig_',run.name,'.png',sep=''),width=dev.size()[1],units='in',res=300)
	

# -B4-
#	GET upper lower estimates for focal failure
#
	names(plot.out)
	plot(x=plot.out$axis.seq,y=(failure.vec))
	abline(v=plot.out$upper.vector[9])
	abline(v=plot.out$lower.vector[9])
	abline(v=plot.out$mid.vector[9])

	mid.est<-exp(get.midpoint(x.vec=log(cP.vec[18:19]),
					y.vec=plot.out$axis.seq[18:19],
					y.target=plot.out$mid.vector[9])
			)


	upper.est<-exp(
				get.midpoint(x.vec=log(failure.vec)[19:20],
						y.vec=plot.out$axis.seq[19:20],
						y.target=plot.out$upper.vector[9])
			)
	
	lower.est<-exp(
				get.midpoint(x.vec=log(failure.vec)[17:18],
						y.vec=plot.out$axis.seq[17:18],
						y.target=plot.out$lower.vector[9])
			)


# -B5-
#	Calculate Seed Dispersal
#

	scape <- 1.68 		# scapes per plant
	flower <- 24 		#flowers per scape
	capsule.surv<- .26 	#capsule maturation??? <- go with this number
	seeds <- 25.2 		#seeds per capsule
	seeds.surv <- .38		# seed survival
	total.stems <- 2103

	total.seeds<-total.stems * flower * seeds *capsule.surv * seeds.surv

	plot(x=cP.vec,y=axis.seq)
	pred.cP<-get.midpoint(x.vec=cP.vec[18:19],y.vec=axis.seq[18:19],y.target=mid.vector[9])

	pred.cP*61/total.seeds
	upper.est*61/total.seeds
	lower.est*61/total.seeds


# -B6-
#	Testing Effect of Carrying Capacity
#
	library(plotrix)

	K.min<- 10
	K.max<- 22000
	K.step<-2
	K.log.scale=TRUE
		if(cP.log.scale){
			K.vec<- 10^ seq( log10(K.min),log10(K.max),log10(K.step))
		}else{
			K.vec<- seq(K.min,K.max,K.step)
		}
	K.vec 
	
	cP <- 0.3
	yearly.failure<- 0.004
	num.reps <- 5 #number of repititions of full parameter space
	run.name <- 'test2' #arbitrary name for model run
	num.habitats<- 47 + 14 #total number of habitats to simulate
	num.stages<-6 #number of stages in matrix model
	youngest.flower.stage<-3 #youngest reproductive stage
	model.output <- array(dim=c(num.reps,length(K.vec)),
				dimnames=list(NULL,K.vec) )
	
	for(i in 1:num.reps){
		for(k in 1:length(K.vec)){
			stage.mat <- nonspatial.model(
							num.habitats = num.habitats,
							yearly.failure = yearly.failure,
							num.stages = num.stages,
							youngest.flower.stage = youngest.flower.stage,
							cP = cP,
							T.matrices = T.matrices,
							F.vars = F.vars,
							K = K.vec[k],
							truncate = Inf 	
				)
	
			pop.sizes<-apply(stage.mat[,youngest.flower.stage:num.stages],1,sum)
			occupancies<-pop.sizes
			for(j in 1:length(pop.sizes)){occupancies[j]<-min(pop.sizes[j],1)} #set occupancies to binary
			model.output[i,k]<-sum(occupancies)
			write.csv(model.output,paste(path,'K-test',run.name,'.csv',sep=''))
	
			if(i==1){
				plot(K.vec,model.output[1,], xlab="Carrying Capacity", ylab="number occupancies"
						,log='x',pch=19, ylim=c(0,length(pop.sizes)))
			}else{
				points(K.vec,model.output[i,], xlab="Carrying Capacity", ylab="number occupancies",pch=19)
			}
	
		}
	}


# -C-
#	Run Spatial Model
#

# -C0-
#	setup
#
	#Set up Patch : read in patch data
	#	In this parameterization, we take the centroids of the patches that
	#	were mapped by Maine Natural Areas Program.  We do not model	
	#	intervening patches that were not mapped.
	#	See companion script for handling sensitive data, not public. 

	patch.data     <- read.csv(paste(path,'inputs/mapped_patch_data_2.csv',sep=''))
	num.patches    <- dim(patch.data)[1]
	patch.coords   <- patch.data[,c('x','y')]
	patch.hab 	   <- patch.data[,'Hab']
	patch.occup    <- patch.data[,'Occ']
	patch.stages.0 <- patch.data[,c('seedling','juvenile','vegetative','sm_flowering','med_flowering','lg_flowering')]
	patch.length   <- patch.data[,'Length']
	patch.side	   <- patch.data[,'Side']
	patch1.headwater <- TRUE

	dispersing.ratio <- 1
	scale.parameter <- 1000
	downstream.percent <- 0.90
	yearly.failure <- 4/957
	years	<- 100
	youngest.flower.stage<- 4 	#youngest reproductive stage

	#set distance cost of being on opposite bank, in units of the scale parameter
	opp.bank.dist <- 1

	#set carrying capacity of each patch
	K <- round(1500 * patch.length/max(patch.length))

	if(FALSE){
		#make sure patches are in order along river
		#you will need to click on a point at one end of the river
		#then you should see the river traced out on the graph in order
		patch.order <- get.linear.order.from.XY(patch.coords)
		patch.order	#this is the order of the points along the river geometry
	}

	#set position along 1-dimensional river
	patch.position <- vector('numeric',length(num.patches))
	for(i in 2:(num.patches)){
		next.dist <- dist(patch.coords[c(i-1,i),])	
		patch.position[i] <- patch.position[i-1] + next.dist
	}

	
# -C1-
#	Run one iteration
#


	projection.out <- spatial.model(	dispersing.ratio = dispersing.ratio, 
								scale.parameter = scale.parameter, 
								yearly.failure = yearly.failure, 
								years = years,
								patch.stages.0 = patch.stages.0,
								patch.hab = patch.hab,
								patch.position = patch.position, 
								patch.length = patch.length, 
								patch.side = patch.side,
								opp.bank.dist = opp.bank.dist, 
								patch1.headwater = patch1.headwater, 
								downstream.percent = downstream.percent,
								K = K,
								T.matrices = T.matrices,
								F.vars = F.vars,
								youngest.flower.stage = youngest.flower.stage)

	plot(apply(projection.out$occupancy.mat,2,sum))
	plot(apply(projection.out$habitat.mat,2,sum))

	colonize.bin <- projection.out$colonize.mat > 0

	mean(colonize.bin,na.rm=TRUE)
	plot(apply(projection.out$colonize.mat,2,mean))


# -C2a-
#	Run Spatial Simulation searching parameter space
#

	#the range of seedling to seeds ratios (60 is the # of seeds per flower)
	range(apply(patch.stages.0[,4:6],1,sum)*60/patch.stages.0[,1],na.rm=TRUE)

		

	dP.min <- 1/10000
	dP.max <- 1000
	num.steps <- 19
	dP.step <- exp(log(dP.max/dP.min)/num.steps)
	dP.log.scale=TRUE
		if(dP.log.scale){
			dP.vec<- 10^ seq( log10(dP.min),log10(dP.max),log10(dP.step))
		}else{
			dP.vec<- seq(dP.min,dP.max,dP.step)
		}
	dP.vec

	scale.min <- 10
	scale.max <- 100000
	num.steps <- 19
	scale.step <- exp(log(scale.max/scale.min)/num.steps)
	scale.log.scale=TRUE
		if(scale.log.scale){
			scale.vec<- 10^ seq( log10(scale.min),log10(scale.max),log10(scale.step))
		}else{
			scale.vec<- seq(scale.min,scale.max,scale.step)
		}
	scale.vec

	run.date <- Sys.time()
	run.date <- gsub(':','',run.date)
	run.date <- gsub(' ','_',run.date)
	run.date <- gsub('-','',run.date)
	run.name <- paste('Run_',run.date,sep='') 	

	years <- 200
	num.reps <- 20
	cluster.nodes <- 10
	num.cluster.reps <- ceiling(num.reps/cluster.nodes)

	occupancy.array <- array(dim=c(num.cluster.reps*cluster.nodes,length(dP.vec),length(scale.vec),num.patches,years+1),
					dimnames=list(NULL,dP.vec,scale.vec,NULL))

	colonize.array <- array(dim=c(num.cluster.reps*cluster.nodes,length(dP.vec),length(scale.vec),num.patches,years+1),
					dimnames=list(NULL,dP.vec,scale.vec,NULL))

	habitat.array <- array(dim=c(num.cluster.reps*cluster.nodes,length(dP.vec),length(scale.vec),num.patches,years+1),
					dimnames=list(NULL,dP.vec,scale.vec,NULL))
	output.array <- array(dim=c(num.cluster.reps*cluster.nodes,length(dP.vec),length(scale.vec)),
					dimnames=list(NULL,dP.vec,scale.vec))

	write.freq <- 10

	#pick up from crash:
	crash.restart <- TRUE
	if(crash.restart){
		run.name <- 'Run_20160208_200605'
		load(paste(path,'/outputs/Dispersal_Simulations_',run.name,'.R',sep=''))
		load(paste(path,'/outputs/Dispersal_Simulations_occupancy_array_',run.name,'.R',sep=''))
		load(paste(path,'/outputs/Dispersal_Simulations_habitat_array_',run.name,'.R',sep=''))
		load(paste(path,'/outputs/Dispersal_Simulations_colonize_array_',run.name,'.R',sep=''))

		i.start <- min((1:dim(output.array)[1])[is.na(apply(output.array,1,min))])
		d.start <- min((1:dim(output.array)[2])[is.na(apply(output.array[i.start,,],1,min))])
		s.start <- min((1:dim(output.array)[3])[is.na(output.array[i.start,d.start,])])
		i.start <- ceiling(i.start/cluster.nodes)
	}		

	start.time <- proc.time()[3]
	for(i in 1:num.cluster.reps){
		for(d in 1:length(dP.vec)){
			for(s in 1:length(scale.vec)){
				do.run <- TRUE
				if(crash.restart){
					if(i < i.start){
						do.run <- FALSE
					}
					if(i > i.start){
						do.run <- TRUE
					}
					if(i == i.start){
						if(d < d.start){
							do.run <- FALSE
						}
						if(d > d.start){
							do.run <- TRUE
						}
						if(d == d.start){
							if(s < s.start){
								do.run <- FALSE
							}else{
								do.run <- TRUE
							}

						}
					}
				}
				if(do.run){
					projection.out <-spatial.model(	dispersing.ratio = dP.vec[d], 
										scale.parameter = scale.vec[s], 
										yearly.failure = yearly.failure, 
										years = years,
										patch.stages.0 = patch.stages.0,
										patch.hab = patch.hab,
										patch.position = patch.position, 
										patch.length = patch.length, 
										patch.side = patch.side,
										opp.bank.dist = opp.bank.dist, 
										patch1.headwater = patch1.headwater, 
										downstream.percent = downstream.percent,
										K = K,
										T.matrices = T.matrices,
										F.vars = F.vars,
										youngest.flower.stage = youngest.flower.stage,
										cluster.nodes=cluster.nodes,
										source.file=source.file)
					proj.bin <- (projection.out[[1]]$occupancy.mat>0) 
					plot(apply(proj.bin,2,sum),col='white')
					for(k in 1:cluster.nodes){
						proj.bin <- (projection.out[[k]]$occupancy.mat>0)
						lines(apply(proj.bin,2,sum),col=k)
						focal.rep <- (i-1)*cluster.nodes  + k
						output.array[focal.rep,d,s] <- sum(projection.out[[k]]$occupancy.mat[,years+1]>0)
						occupancy.array[focal.rep,d,s,,] <- projection.out[[k]]$occupancy.mat
						habitat.array[focal.rep,d,s,,] <- projection.out[[k]]$habitat.mat
						colonize.array[focal.rep,d,s,,] <- projection.out[[k]]$colonize.mat
	
					}
					if((i*d*s)/write.freq == round((i*d*s)/write.freq)){
						save(output.array,file=paste(path,'outputs/Dispersal_Simulations_',run.name,'.R',sep=''))
						save(occupancy.array,file=paste(path,'outputs/Dispersal_Simulations_occupancy_array_',run.name,'.R',sep=''))
						save(habitat.array,file=paste(path,'outputs/Dispersal_Simulations_habitat_array_',run.name,'.R',sep=''))
						save(colonize.array,file=paste(path,'outputs/Dispersal_Simulations_colonize_array_',run.name,'.R',sep=''))
					}
				
				}
				elapsed.time <- proc.time()[3] - start.time
				print(paste('rep',i,';', 'disp.ratio ', signif(dP.vec[d],2), ';', 
						'scale ', signif(scale.vec[s],2), ';',round(elapsed.time/60,1),' min',sep=' '))

			}
		}
	}


# -C2b-
#	Run Spatial Simulation searching parameter space
#

		
	dP <- 0.04
	scale.param <- 500 

	b.min <- 1/10
	b.max <- 20
	num.steps <- 9
	b.step <- exp(log(b.max/b.min)/num.steps)
	b.log.scale=TRUE
		if(b.log.scale){
			b.vec<- 10^ seq( log10(b.min),log10(b.max),log10(b.step))
		}else{
			b.vec<- seq(b.min,b.max,b.step)
		}
	b.vec


	f.min <- 0
	f.max <- 1
	num.steps <- 10
	f.step <- exp(log(f.max/f.min)/num.steps)
	f.log.scale=FALSE
		if(f.log.scale){
			f.vec<- 10^ seq( log10(f.min),log10(f.max),log10(f.step))
		}else{
			f.vec<- seq(f.min,f.max,length.out=num.steps+1)
		}
	f.vec
	f.vec <- c(0,0.001,0.01,0.1,0.3,0.5,0.7,0.9,0.99,0.999,1)

	run.date <- Sys.time()
	run.date <- gsub(':','',run.date)
	run.date <- gsub(' ','_',run.date)
	run.date <- gsub('-','',run.date)
	run.name <- paste('fbsensitivity_Run_',run.date,sep='') 	

	years <- 200
	num.reps <- 20
	cluster.nodes <- 5
	num.cluster.reps <- ceiling(num.reps/cluster.nodes)

	occupancy.array <- array(dim=c(num.cluster.reps*cluster.nodes,length(b.vec),length(f.vec),num.patches,years+1),
					dimnames=list(NULL,b.vec,f.vec,NULL))

	colonize.array <- array(dim=c(num.cluster.reps*cluster.nodes,length(b.vec),length(f.vec),num.patches,years+1),
					dimnames=list(NULL,b.vec,f.vec,NULL))

	habitat.array <- array(dim=c(num.cluster.reps*cluster.nodes,length(b.vec),length(f.vec),num.patches,years+1),
					dimnames=list(NULL,b.vec,f.vec,NULL))
	output.array <- array(dim=c(num.cluster.reps*cluster.nodes,length(b.vec),length(f.vec)),
					dimnames=list(NULL,b.vec,f.vec))

	write.freq <- 10


	start.time <- proc.time()[3]
	for(i in 1:num.cluster.reps){
		for(b in 1:length(b.vec)){
			for(f in 1:length(f.vec)){
					projection.out <-spatial.model(	dispersing.ratio = dP, 
										scale.parameter = scale.param, 
										yearly.failure = yearly.failure, 
										years = years,
										patch.stages.0 = patch.stages.0,
										patch.hab = patch.hab,
										patch.position = patch.position, 
										patch.length = patch.length, 
										patch.side = patch.side,
										opp.bank.dist = b.vec[b], 
										patch1.headwater = patch1.headwater, 
										downstream.percent = f.vec[f],
										K = K,
										T.matrices = T.matrices,
										F.vars = F.vars,
										youngest.flower.stage = youngest.flower.stage,
										cluster.nodes=cluster.nodes,
										source.file=source.file)
					proj.bin <- (projection.out[[1]]$occupancy.mat>0) 
					plot(apply(proj.bin,2,sum),col='white')
					for(k in 1:cluster.nodes){
						proj.bin <- (projection.out[[k]]$occupancy.mat>0)
						lines(apply(proj.bin,2,sum),col=k)
						focal.rep <- (i-1)*cluster.nodes  + k
						output.array[focal.rep,b,f] <- sum(projection.out[[k]]$occupancy.mat[,years+1]>0)
						occupancy.array[focal.rep,b,f,,] <- projection.out[[k]]$occupancy.mat
						habitat.array[focal.rep,b,f,,] <- projection.out[[k]]$habitat.mat
						colonize.array[focal.rep,b,f,,] <- projection.out[[k]]$colonize.mat
	
					}
					if((i*b*f)/write.freq == round((i*b*f)/write.freq)){
						save(output.array,file=paste(path,'outputs/Dispersal_Simulations_',run.name,'.R',sep=''))
						save(occupancy.array,file=paste(path,'outputs/Dispersal_Simulations_occupancy_array_',run.name,'.R',sep=''))
						save(habitat.array,file=paste(path,'outputs/Dispersal_Simulations_habitat_array_',run.name,'.R',sep=''))
						save(colonize.array,file=paste(path,'outputs/Dispersal_Simulations_colonize_array_',run.name,'.R',sep=''))
					}
				
				
				elapsed.time <- proc.time()[3] - start.time
				print(paste('rep',i,';', 'b ', signif(b.vec[b],2), ';', 
						'f ', signif(f.vec[f],2), ';',round(elapsed.time/60,1),' min',sep=' '))
			}

		}
	}


# -C3-
#	Analyze and Plot Spatial Model searching parameter space
#


	run.name <- 'Run_20160208_200605'

	load(paste(path,'outputs/Dispersal_Simulations_',run.name,'.R',sep=''))
	dimnames(output.array)
	
	load(paste(path,'outputs/Dispersal_Simulations_habitat_array_',run.name,'.R',sep=''))
	max.occ <- sum(habitat.array[1,1,1,,1])

	load(paste(path,'outputs/Dispersal_Simulations_occupancy_array_',run.name,'.R',sep=''))
	dim(occupancy.array)

	output.array <- output.array/max.occ

	full.mean <- apply(output.array,c(2,3),mean,na.rm=TRUE)
	full.var <- apply(output.array,c(2,3),var,na.rm=TRUE)

	full.upper <- full.mean
	full.lower <- full.mean

	for(j in 1:dim(full.mean)[1]){
		for(k in 1:dim(full.mean)[2]){
			if( (full.var[j,k]>0) & (full.mean[j,k]>0) ){
				CI <- get.CI(x.mean=full.mean[j,k],x.var=full.var[j,k])
				full.lower[j,k] <- CI[1]
				full.upper[j,k] <- CI[2]		
			}
				
			
		}
	}


	load(paste(path,'outputs/Dispersal_Simulations_colonize_array_',run.name,'.R',sep=''))
	max(colonize.array,na.rm=TRUE)
	dim(colonize.array)
	col.array.bin <- colonize.array > 0

	col.bypatch.bin <- apply(col.array.bin,c(1,2,3,4),mean)

	colonize.occupied.array.bin <- col.array.bin
	colonize.unoccupied.array.bin <- col.array.bin

	colonize.occupied.array.bin[occupancy.array[] == 0] <- NA
	colonize.unoccupied.array.bin[occupancy.array[] != 0] <- NA

	mean.col.array <- apply(col.array.bin[,,,,],c(1,2,3),mean,na.rm=TRUE)
	mean.occup.col.array <- apply(colonize.occupied.array.bin[,,,,],c(1,2,3),mean,na.rm=TRUE)
	mean.unoccup.col.array <- apply(colonize.unoccupied.array.bin[,,,,],c(1,2,3),mean,na.rm=TRUE)

	mean.col <- apply(col.array.bin[,,,,],c(2,3),mean,na.rm=TRUE)
	mean.col.201 <- apply(col.array.bin[,,,,201],c(2,3),mean,na.rm=TRUE)
	mean.col.1 <- apply(col.array.bin[,,,,2],c(2,3),mean,na.rm=TRUE)

	dim(habitat.array)
	dim(output.array)

	target.occ <- 47/61


# -C3a-
#	demographic vs habitat extinction
#

	focal.patches <- occupancy.array[i,j,k,,1] >0
	focal.patches <- (1:length(focal.patches))[focal.patches]

	demographic.extinction.array <- array(dim=dim(habitat.array)[1:4])
	dimnames(demographic.extinction.array) <- dimnames(habitat.array)[-5]
	pop.ages <- demographic.extinction.array
	pop.ages[] <- NA	

	num.years <- dim(habitat.array)[5]
	for(i in 1:dim(habitat.array)[1]){
		for(j in 1:dim(habitat.array)[2]){
			for(k in 1:dim(habitat.array)[3]){

				for(p in 1:length(focal.patches)){
					extinct.year <- max((1:num.years)[occupancy.array[i,j,k,focal.patches[p],]>0])
					pop.ages[i,j,k,p] <- extinct.year
					if(extinct.year != dim(habitat.array)[5]){
						hab.fail.year <- max((1:num.years)[habitat.array[i,j,k,focal.patches[p],] == 1])
						demographic.extinction.array[i,j,k,p] <- extinct.year < hab.fail.year
					}else{
						demographic.extinction.array[i,j,k,p] <- NA
					}
				}
			}
		}
		print(i)
	}


	focal.runs <- output.array[] %in% c(48/63,49/63)

	#what % of founding populations went extinct due to habitat turnover vs demographic extinction?
	dim(demographic.extinction.array)
	mean(demographic.extinction.array,na.rm=TRUE)
	sd(demographic.extinction.array,na.rm=TRUE)
	dem.X.mean <- apply(!demographic.extinction.array,c(1,2,3),mean,na.rm=TRUE)
	dimnames(dem.X.mean)
	round(dem.X.mean[1,,],2)
	mean(dem.X.mean[focal.runs],na.rm=TRUE)
	sd(dem.X.mean[focal.runs],na.rm=TRUE)

	#expected habitat ages
	yearly.failure <- 0.02 #0.004
	1/0.02
	1/0.13

	num.habitats <- 10000
	hab.ages<-round(rexp(rate=(-log(1-yearly.failure)),num.habitats),0)
	mean(hab.ages)

	#what was mean age of founding populations?
	pop.age.mean <- apply(pop.ages,c(1,2,3),mean,na.rm=TRUE)
	mean(pop.age.mean[focal.runs],na.rm=TRUE)

	#how many founding populations never went extinct?
	persistent.pops <- pop.ages == 201
	persistent.pops.mean <- apply(persistent.pops,c(1,2,3),mean,na.rm=TRUE)
	apply(persistent.pops.mean,c(2,3),mean,na.rm=TRUE)
	mean(persistent.pops.mean[focal.runs],na.rm=TRUE)

	# Y = Y0*rate^time
	# y0 = 1
	alive <- 	mean(persistent.pops.mean[focal.runs],na.rm=TRUE)
	time <- 200
	rate = exp(log(alive)/time)
	1/(1-rate)


# -C3b-
#	FIGURE 3
#
windows()
	grayscale<-gray(seq(0.1,1,.9/400))
	breaks <- seq(min(full.mean),max(full.mean),length.out=length(grayscale)+1)
	image(t(full.mean),
		axes=FALSE, 
		col=grayscale,
		breaks=breaks
		)
	stepsize <- 1/(dim(full.mean)-1)
		
	mtext('Characteristic Scale (m)', side=1, padj=3,cex=1.2)
	mtext('Dispersing Seedling Ratio', side=2, padj=-3,cex=1.2)
	y.vec <- seq(0,1,stepsize[1])
	x.vec <- seq(0,1,stepsize[2])
	y.lab <- as.numeric(dimnames(full.mean)[[1]])
	x.lab <- as.numeric(dimnames(full.mean)[[2]])

#	contour(x.vec,y.vec,full.mean,add=TRUE)
	contour(x.vec,y.vec,t(full.mean),levels=target.occ,add=TRUE,labels='',lwd=3)
	contour(x.vec,y.vec,t(full.upper),levels=target.occ,add=TRUE,labels='',lty=3,lwd=3)
	contour(x.vec,y.vec,t(full.lower),levels=target.occ,add=TRUE,labels='',lty=3,lwd=3)

	axis(1, at=x.vec, labels=signif(x.lab,1),cex=1.2)
	axis(2, at=y.vec, labels=signif(y.lab,1),cex=1.2)


	legend(x=.75,y=1,
		title='Occupancy',
		legend=round(breaks[c(400,300,200,100,1)],1),
		fill=grayscale[c(400,300,200,100,1)],
		bg='white',
		cex=1.2)

#	dev.print(png,filename=paste('colonization_sim_fig_',run.name,'.png',sep=''),width=dev.size()[1],units='in',res=300)
#	cont.out <- contourLines(x.lab,y.lab,t(full.mean),levels=target.occ)


	
# -C3c-
#	FIGURE 4
#
	plot(mean.occup.col.array,output.array,
			xlab='Probability of Colonization',
			ylab='Occupancy',log='',
			xlim=c(0,1),ylim=c(0,1),
			cex.axis=1.2,
			cex.lab=1.2,
			pch=16,
			cex=1,
			col=rgb(0,0,0,0.4)
			)

#	points(mean.unoccup.col.array,output.array,
#			pch=16,
#			cex=1,
#			col=rgb(1,0,0,0.4)
#			)

	abline(h=47/61,lwd=3,lty=1)

#	dev.print(png,filename=paste('Occ_v_Col_fig_',run.name,'.png',sep=''),width=dev.size()[1],units='in',res=300)

	focal.col.bypatch.bin <- matrix(nrow=0,ncol=149)
	for(i in 1:20){
		for(j in 1:20){
			for(k in 1:20){
				if(output.array[i,j,k]  %in% c(48/63,49/63)){
					focal.col.bypatch.bin <- rbind(focal.col.bypatch.bin,col.bypatch.bin[i,j,k,])
				}
				print(paste(i,j,k))
			}
		}
	}

	hist(focal.col.bypatch.bin,breaks=seq(0,1,0.01))	

	focal.runs <- output.array[] %in% c(48/63,49/63)

	mean(mean.col.array[focal.runs])
	sd(mean.col.array[focal.runs])

	mean(mean.occup.col.array[focal.runs])
	sd(mean.occup.col.array[focal.runs])

	mean(mean.unoccup.col.array[focal.runs])
	sd(mean.unoccup.col.array[focal.runs])

	sum(output.array[] == 48/63)


# -C3d-
#	SUPPLEMENTARY FIGURE 5
#
	run.name <- 'fbsensitivity_Run_20160220_205400'

	load(paste(path,'outputs/Dispersal_Simulations_',run.name,'.R',sep=''))
	dimnames(output.array)
	
	load(paste(path,'outputs/Dispersal_Simulations_habitat_array_',run.name,'.R',sep=''))
	max.occ <- sum(habitat.array[1,1,1,,1])

	output.array <- output.array/max.occ

	full.mean <- apply(output.array,c(2,3),mean,na.rm=TRUE)

	windows(width=8.5)
	par(mai=c(1,0.8,0.8,1.5))
	par(xpd=TRUE)
	grayscale<-gray(seq(0.1,1,.9/400))
	breaks <- seq(min(full.mean),max(full.mean),length.out=length(grayscale)+1)
	image(t(full.mean),
		axes=FALSE, 
		col=grayscale,
		breaks=breaks
		)
	stepsize <- 1/(dim(full.mean)-1)
	mtext('Downstream Fraction, f', side=1, padj=3,cex=1.2)
	mtext('Opposite Bank Distance, b (m)', side=2, padj=-3,cex=1.2)
	axis(1, at=x.vec, labels=x.lab,cex=1.2)
	axis(2, at=y.vec, labels=signif(y.lab,2),cex=1.2)
	legend(x=1.1,y=1.05,
		title='Occupancy',
		legend=round(breaks[c(400,300,200,100,1)],2),
		fill=grayscale[c(400,300,200,100,1)],
		bg='white',
		cex=1.2)

	b.out <- apply(full.mean,1,mean)
	f.out <- apply(full.mean,2,mean)
	max(b.out) - min(b.out)
	max(f.out) - min(f.out)


#	dev.print(png,filename=paste('supp_fig5_',run.name,'.png',sep=''),width=dev.size()[1],units='in',res=300)


# -D-
#	plot river
#

library(raster)
library(sp)
library(maptools)
library(shapefiles)
library(GISTools)

	river.shp <- readShapePoly('C:/Dropbox/paper-colonizationFurbish/arcGIS/rivers_04202006s/rivers_04202006')
	patch.data     <- read.csv(paste(path,'inputs/mapped_patch_data_2.csv',sep=''))
	num.patches    <- dim(patch.data)[1]
	patch.coords   <- patch.data[,c('x','y')]

	windows(width=7,height=5)
	par(bg='white',mai=rep(0.5,4))
	plot(river.shp,col=rgb(.6,.6,1),border=rgb(.6,.6,1),
			xlim=range(patch.coords[,1]),ylim=range(patch.coords[,2]))
	points(patch.coords,pch=16,cex=1)

	loc.out <- locator(6)
	polygon(x=loc.out$x,y=loc.out$y,col='white',border='white')
	box(lwd=2)
	north.arrow(xb=515000, yb=5200000, len=1000, lab="N",col='black')
	segments(x0=510000,x1=520000,y0=5195000,lwd=20,lend=1)
	text(x=515000,y=5195000,label='10 km',col='white')

	dev.print(png,filename=paste('map_figure.png',sep=''),width=dev.size()[1],units='in',res=600)


# -E-
#	probability of single seedling surviving
#
	num.reps <- 1000
	num.years <- c(1,5,15,20,25,40,50,100,150,200,300,500)
	num.years <- c(50)

	num.reps <- 10000
num.years <- c(50, 200)
	out.mat <- matrix(nrow=num.reps,ncol=length(num.years))

	for(i in 1:num.reps){
		for(j in 1:length(num.years)){
		#	n0 <- c(100,100,100,100,100,100)
		#	n0<- 10*stable.stage(apply(T.matrices,c(2,3),mean))
			n0 <- c(0,0,0,0,0,0)
			n0[4:6]<- 5*stable.stage(apply(T.matrices,c(2,3),mean))[4:6]/sum(stable.stage(apply(T.matrices,c(2,3),mean))[4:6])
			n0 <- round(n0)
		#	n0 <- c(1,0,0,0,0,0)
			for(y in 1:num.years[j]){
				n0 <- year.step(n0,
						T.matrices=T.matrices,
						F.vars=F.vars,
						K=1500,
						youngest.flower.stage=youngest.flower.stage
					)
			}
			out.mat[i,j] <- max(n0>0)
		}
		print(c(i,as.character(apply(out.mat,2,mean,na.rm=TRUE))))
	}

	survival.trial.mat <- out.mat 
	full.survival.trial <- rbind(out.mat,survival.trial.mat)
	full.survival.trial <- cbind(out.mat,full.survival.trial)

	save(full.surivial.trial,file='full_survival_trial__seedling.R')

	dimnames(full.survival.trial) <- list(NULL,c(1,5,15,20,25,40,10,50,100,150,200,300,500))

	
	apply(full.survival.trial,2,mean)
	plot(x=dimnames(full.survival.trial)[[2]],y=apply(full.survival.trial,2,mean))

	adult.mat <- out.mat
	mean(seedling.mat)
	mean(adult.mat)
