# Supplementary material for: Combining incidence and demographic modelling approaches to evaluate metapopulation parameters for an endangered riparian plant
Source: AoB Plants. 2016 Jul 11;8:plw044. doi: 10.1093/aobpla/plw044 (PMC4940506; doi:10.1093/aobpla/plw044)
Supplement: Supplementary Data [file supp_plw044_suppl_data.zip › Furbish_source.R]

#########################################################################
#########################################################################
#	
#	Function Library for Metapopulation Model of Furbish's Lousewort
#		written  Winter 2010, updated Winter 2016
#
#	See Companion Tutorial PDF Document and R Script Files
#
#	If using this code, please cite accompanying paper by 
#
#		(AOBPlants 2016)
#
################################################################
#################################################################
require(popbio)
require(plotrix)
require(snow)
require(snowfall)


##############################################################################
#
#	year.step
#
##############################################################################
year.step<-function(
		n0,
		T.matrices,
		F.vars,
		K=Inf,
		youngest.flower.stage=1
		){

#	year.step()
#		Grows a single population forward one time step
#		Inputs: initial stage distribution and demographic parameters
#		Outputs: final stage distribution
#
#	n0: Vector of initial stage distribution. 
#	T.matrices: Array of transition matrices.  
#			Three dimensional: Num of Matrices X Num of Stages X Num of Stages
#			This function will randomly select one of these matrices
#	F.vars: Array of fecundity variance matrices, same dimensions as T.matrices
#	K: Scalar giving carrying capacity for flowering individuals.  Population size 
#		of flowering individuals will be truncated at K.
#	youngest.flower.stage:  Scalar giving the index position of the stage at which 
#		flowering begins


	require(popbio)
	rand.num<-sample(1:dim(T.matrices)[1],1)
	temp.trans <- splitA(T.matrices[rand.num,,])
	tempT <- temp.trans$T
	tempF <- temp.trans$F
	n0 <- as.numeric(as.character(n0))
	n1 <- multiresultm(n0,tempT,tempF,varF=F.vars[rand.num,,])
	pop.size <- sum( n1[youngest.flower.stage:length(n1)] )
	if( pop.size > K ){
		for(i in youngest.flower.stage:length(n1) ){
			n1[i] <- (n1[i]/pop.size) * K
		}
	}	

	return(round(n1))
}

##########################################################################################
#
#	hab.age.function
#
##########################################################################################
hab.age.function<-function(num.habitats,
				yearly.failure,
				truncate=Inf){

#	hab.age.function()
#		Generates a distribution of habitat ages by 
#		drawing from an exponential distribution
#		Input: Annual failure rate for any given habitat
#		Output: A matrix with dimensions Patches X Years
#			giving a "1" for every year that the focal patch
#			supported habitat, and a "0" for years that it
#			did not support habitat.  In the earliest year (first column),
#			only a single patch will contain habitat, and in the latest
#			year (last column), all patches will contain habitat.  Patches
#			only switch from non-habitat to habitat, never the other way around. 
#
#	num.habitats: Scalar giving the number of habitat patches to model
#	yearly.failure: Scalar giving the annual proability of any individual habitat failing
#	truncate: Scalar giving the maximum age of habitats to include


	#Generate current random habitat age distribution based on yearly failure rate
	truncated <- FALSE
	hab.ages<-round(rexp(rate=(-log(1-yearly.failure)),num.habitats),0)

	#run the model for the number of years of the oldest habitat
	years<-max(hab.ages+1)

	#Matrix of habitat presence, a string of one's back to when habitat was "born"
	habitat.mat<-matrix(data=0,nrow=num.habitats,ncol=years)
		for(i in 1:num.habitats){
			habitat.mat[i, (years-hab.ages[i]) : years] <- 1
		}
			
	if( years > truncate){
		years <- truncate
		habitat.mat <- habitat.mat[,1:truncate]
		hab.ages[hab.ages > truncate] <- truncate
		truncated <- TRUE
	}

	OUT<-list(habitat.mat=habitat.mat,hab.ages=hab.ages, years=years, truncated = truncated)

	OUT
}

###############################################################################################
#
#	nonspatial.model
#
################################################################################################

nonspatial.model <- function(num.habitats,
					yearly.failure,
					cP, 
					T.matrices,
					F.vars,
					K,
					youngest.flower.stage,
					truncate = Inf,
					col.as.binom = TRUE					
					){
#	nonspatial.model()
#		Runs one iteration of historical model simulation
#		projects growth in habitat patches from age of oldest habitat patch to current year
#		outputs a matrix for stage distribution of plants in each habitat patch
#
#	num.habitats: Scalar giving the number of habitat patches to model
#	yearly.failure: Scalar giving the annual proability of any individual habitat failing
#	cP: Scalar giving the probability for colonization of any patch in a given year
#	n0: Vector of initial stage distribution. 
#	T.matrices: Array of transition matrices.  
#			Three dimensional: Num of Matrices X Num of Stages X Num of Stages
#			This function will randomly select one of these matrices
#	F.vars: Array of fecundity variance matrices, same dimensions as T.matrices
#	K: Scalar giving carrying capacity for flowering individuals.  Population size 
#		of flowering individuals will be truncated at K.
#	youngest.flower.stage:  Scalar giving the index position of the stage at which 
#		flowering begins
#	truncate: Scalar giving the maximum age of habitats to include
#	colon.as.binom: Logical.  If true, (binomial) only one seedling can be added durinc colonization event
#				otherwise, (poisson) multiple seedlings can be added


	time.start <- proc.time()[3]
	hab.func.out<-hab.age.function(num.habitats, yearly.failure, truncate = truncate)
	habitat.mat<-hab.func.out$habitat.mat
	hab.ages<-hab.func.out$hab.ages
	years<-hab.func.out$years
	num.stages <- dim(T.matrices)[2]
	stage.mat<-matrix(nrow=num.habitats,ncol=num.stages,data=0)


	for(i in 1:years){
		#colonizations 
		if(col.as.binom){
			#add one seedling to every habitat with random probability of cP
			colonizations<-rbinom(num.habitats,1,cP)
		}else{	
			#or add multiple seedlings to every habitat with random probability of cP
			colonizations<-rpois(num.habitats,cP)
		}
		stage.mat[,1]<-stage.mat[,1]+colonizations
		
		#only habitats that exist in the ith year will have successful colonizations
		stage.mat[,1]<-habitat.mat[,i]*stage.mat[,1]

		#let each habitat grow for a year
		for(j in 1:num.habitats){
			if( sum(stage.mat[j,]) > 0 ){
				stage.mat[j,]<-year.step(n0=stage.mat[j,],
							T.matrices=T.matrices,
							F.vars=F.vars,
							K=K,
							youngest.flower.stage=youngest.flower.stage
							)
			}
		}


	}
	runtime <- proc.time()[3] - time.start
	print(paste(years,'years; ',
			round(runtime/60,1),'min'
			)
	)


	stage.mat
}

###############################################################################################
#
#	simple.nonspatial.model
#
################################################################################################

simple.nonspatial.model <- function( num.habitats,
					num.years,
					yearly.failure,
					cP, 
					T.matrices,
					F.vars,
					K,
					youngest.flower.stage,
					col.as.binom = TRUE					
					){
#
#	num.habitats: Scalar giving the number of habitat patches to model
#	yearly.failure: Scalar giving the annual proability of any individual habitat failing
#	cP: Scalar giving the probability for colonization of any patch in a given year
#	n0: Vector of initial stage distribution. 
#	T.matrices: Array of transition matrices.  
#			Three dimensional: Num of Matrices X Num of Stages X Num of Stages
#			This function will randomly select one of these matrices
#	F.vars: Array of fecundity variance matrices, same dimensions as T.matrices
#	K: Scalar giving carrying capacity for flowering individuals.  Population size 
#		of flowering individuals will be truncated at K.
#	youngest.flower.stage:  Scalar giving the index position of the stage at which 
#		flowering begins
#	colon.as.binom: Logical.  If true, (binomial) only one seedling can be added durinc colonization event
#				otherwise, (poisson) multiple seedlings can be added


	time.start <- proc.time()[3]

	num.stages <- dim(T.matrices)[2]
	stage.mat<-matrix(nrow=num.habitats,ncol=num.stages,data=0)


	for(i in 1:num.years){
		#colonizations 
		if(col.as.binom){
			#add one seedling to every habitat with random probability of cP
			colonizations<-rbinom(num.habitats,1,cP)
		}else{	
			#or add multiple seedlings to every habitat with random probability of cP
			colonizations<-rpois(num.habitats,cP)
		}
		stage.mat[,1]<-stage.mat[,1]+colonizations
		
		#extinctions
		extinction <- rbinom(num.habitats,1,yearly.failure)
		for(k in 1:num.stages){
			stage.mat[,k] <- stage.mat[,k] * (1-extinction)
		}

		#let each habitat grow for a year
		for(j in 1:num.habitats){
			if( sum(stage.mat[j,]) > 0 ){
				stage.mat[j,]<-year.step(n0=stage.mat[j,],
							T.matrices=T.matrices,
							F.vars=F.vars,
							K=K,
							youngest.flower.stage=youngest.flower.stage
							)
			}
		}

		print(paste(i,round(mean(apply(stage.mat,1,sum)>0),2)))
	}

	stage.mat
}
#################################################################################################
#
#	cP.function
#
#################################################################################################
cP.function<-function(num.habitats,
				yearly.failure,
				youngest.flower.stage,
				cP.vec, 
				T.matrices,
				F.vars,
				K,
				truncate = Inf,
				cluster.nodes = 1,
				source.file = ''
){

#cP.function()
#	Steps through nonspatial model for all given colonization rates
#	outputs habitat occupancies rates in current year for each colonization probabilty 
#		occupancies counted only for populations with plants at or above flowering stage
#
#	yearly.failure: Scalar giving the annual proability of any individual habitat failing
#	youngest.flower.stage:  Scalar giving the index position of the stage at which 
#		flowering begins
#	cP.vec: Vector of colonization probabilities to try
#	T.matrices: Array of transition matrices.  
#			Three dimensional: Num of Matrices X Num of Stages X Num of Stages
#			This function will randomly select one of these matrices
#	F.vars: Array of fecundity variance matrices, same dimensions as T.matrices
#	K: Scalar giving carrying capacity for flowering individuals.  Population size 
#		of flowering individuals will be truncated at K.
#	truncate: Scalar giving the maximum age of habitats to include


	if(cluster.nodes==1){
		output <- cP.function.clustfunc(
				num.habitats = num.habitats,
				yearly.failure = yearly.failure,
				youngest.flower.stage = youngest.flower.stage,
				cP.vec = cP.vec, 
				T.matrices = T.matrices,
				F.vars = F.vars,
				K = K,
				truncate = truncate
				)
	}else{
		my.cluster<-makeSOCKcluster(rep('localhost',cluster.nodes))
		source.file.repeat <- rep(source.file,cluster.nodes)
		clusterApply(cl=my.cluster,fun=source,x=source.file.repeat)
		output <- clusterApply(cl=my.cluster, fun=cP.function.clustfunc, x=1:cluster.nodes,
				num.habitats = num.habitats,
				yearly.failure = yearly.failure,
				youngest.flower.stage = youngest.flower.stage,
				cP.vec = cP.vec, 
				T.matrices = T.matrices,
				F.vars = F.vars,
				K = K,
				truncate = truncate
				)
		stopCluster(my.cluster)


	}

	output
}


#################################################################################################
#
#	cP.function.clustfunc
#
#################################################################################################
cP.function.clustfunc<-function(clustnum=1,
				num.habitats,
				yearly.failure,
				youngest.flower.stage,
				cP.vec, 
				T.matrices,
				F.vars,
				K,
				truncate = Inf
){

#cP.function.clustfunc()
#	function called  by cP.function for running on parallel processing nodes
#	Steps through historic projections for all given colonization rates
#	outputs habitat occupancies rates in current year for each colonization probabilty 
#		occupancies counted only for populations with plants at or above flowering stage
#
#	clustnum: Scalar giving the focal node number.  This is not used, but required by snow package.
#	yearly.failure: Scalar giving the annual proability of any individual habitat failing
#	youngest.flower.stage:  Scalar giving the index position of the stage at which 
#		flowering begins
#	cP.vec: Vector of colonization probabilities to try
#	T.matrices: Array of transition matrices.  
#			Three dimensional: Num of Matrices X Num of Stages X Num of Stages
#			This function will randomly select one of these matrices
#	F.vars: Array of fecundity variance matrices, same dimensions as T.matrices
#	K: Scalar giving carrying capacity for flowering individuals.  Population size 
#		of flowering individuals will be truncated at K.
#	truncate: Scalar giving the maximum age of habitats to include


	num.steps<-length(cP.vec)
	model.output<-matrix(nrow=2,ncol=num.steps,data=NA)
	num.stages <- dim(T.matrices)[2]

	for(i in 1:num.steps){
		cP.temp<-cP.vec[i]
		print(paste('failure =',yearly.failure,'; cP =',cP.temp))
		stage.mat<- nonspatial.model(
					num.habitats = num.habitats,
					yearly.failure = yearly.failure,
					cP = cP.temp,
					T.matrices = T.matrices,
					F.vars = F.vars,
					K = K,
					youngest.flower.stage = youngest.flower.stage,
					truncate = truncate
				)
		pop.sizes<-apply(stage.mat[,youngest.flower.stage:num.stages],1,sum)
		occupancies<-pop.sizes

		for(j in 1:length(pop.sizes)){occupancies[j]<-min(pop.sizes[j],1)} #set occupancies to binary

		model.output[1,i]<-cP.temp
		model.output[2,i]<-sum(occupancies)
	}

	model.output
}


#################################################################################################
#
#	plot.historic.simulation
#
#################################################################################################
plot.historic.simulation <- function(
						full.mean,full.upper,full.lower,observed.failure=-999,observed.occupancy=47/61
					){
#	plot.historic.simulation()
#		plots figure of historic simulation search over variable space
#
#	full.mean: Matrix of mean occupancy values for each parameterization. 
#			Dimensions are Habitat Failure Rates X Colonization Probability
#			dimnames should correspond to values, used for axis labels
#	full.upper: Matrix of max occupancy values, same dimensions as full.mean
#	full.lower: Matrix of min occupancy values, same dimensions as full.mean
#	observed.failure: Scalar of observed failure rate
#	observed.occupancy: Scalar the observed percent sites occupied.

	#x axis is rows
	#y axis is columns
	full.mean <- as.matrix(full.mean)
	
	num.x <- dim(full.mean)[1]
	num.y <- dim(full.mean)[2]

	mid.vector <- vector('numeric',num.x)
	lower.vector <- vector('numeric',num.x)
	upper.vector <- vector('numeric',num.x)
	for(j in 1:num.x){
	
		index <- 1:20
		axis.seq <- seq(0,1,1/(num.y-1))
		y.target <- observed.occupancy
	
		mean.1 <- max(index[full.mean[j,] < observed.occupancy], na.rm=TRUE)
		mean.2 <- min(index[full.mean[j,] > observed.occupancy], na.rm=TRUE)
		if(is.na(mean.1) | is.na(mean.2) | mean.1==Inf | mean.2==Inf){
			mid.vector[j] <- NA
		}else{
			if(mean.1 == mean.2){
				mid.vector[j] <- mean.1
			}else{
				mid.vector[j] <- get.midpoint( x.vec = c(axis.seq[mean.1],axis.seq[mean.2]),
								  	y.vec = unlist(c(full.mean[j,][mean.1],full.mean[j,][mean.2])),
									y.target = y.target
								)
			}
		}
	
		lower.1  <- max(index[full.upper[j,] < 47/61], na.rm=TRUE)
		lower.2  <- min(index[full.upper[j,] > 47/61], na.rm=TRUE)
		if(is.na(lower.1) | is.na(lower.2) | lower.1==Inf | lower.2==Inf){
			lower.vector[j] <- NA
		}else{
			if(lower.1 == lower.2){
				lower.vector[j] <- lower.1
			}else{
				lower.vector[j] <- get.midpoint( x.vec = c(axis.seq[lower.1],axis.seq[lower.2]),
								  	y.vec = unlist(c(full.upper[j,][lower.1],full.upper[j,][lower.2])),
									y.target = y.target
								)
			}
		}
		upper.1  <- max(index[full.lower[j,] < 47/61], na.rm=TRUE)
		upper.2  <- min(index[full.lower[j,] > 47/61], na.rm=TRUE)
		if(is.na(upper.1) | is.na(upper.2) | upper.1==Inf | upper.2==Inf){
			upper.vector[j] <- NA
		}else{
			if(upper.1 == upper.2){
				upper.vector[j] <- upper.1
			}else{
				upper.vector[j] <- get.midpoint( x.vec = c(axis.seq[upper.1],axis.seq[upper.2]),
								  	y.vec = unlist(c(full.lower[j,][upper.1],full.lower[j,][upper.2])),
									y.target = y.target
								)
			}
		}
	
	}
	
		mid.end <- min(index[is.na(mid.vector)])
		mid.vector[mid.end] <- get.endpoint(x.vec = c(axis.seq[(num.y-1):num.y]),
							y.vec = unlist(c(full.mean[mid.end,(num.y-1):num.y])),
							y.target = y.target,
							interval = c(.8,1.2)
						)
	
		lower.end <- min(index[is.na(lower.vector)])
		lower.vector[lower.end] <- get.endpoint(x.vec = c(axis.seq[(num.y-1):num.y]),
					y.vec = unlist(c(full.upper[lower.end,(num.y-1):num.y])),
					y.target = y.target,
					interval = c(.8,1.2)
					)
	
		upper.end <- min(index[is.na(upper.vector)])
		upper.vector[upper.end] <- get.endpoint(x.vec = c(axis.seq[(num.y-1):num.y]),
					y.vec = unlist(c(full.lower[upper.end,(num.y-1):num.y])),
					y.target = y.target,
					interval = c(.8,1.2)
					)
	
	
	
	#############
	#Graph here
	############
	
	grayscale<-gray(seq(0.1,1,.9/400))
	breaks <- seq(min(full.mean),max(full.mean),length.out=length(grayscale)+1)
	image(full.mean,
		axes=FALSE, 
		col=grayscale,
		breaks =breaks
		)

	stepsize <- 1/(dim(full.mean)-1)
		
	mtext('Colonization probability (1/year)', side=2, padj=-3,cex=1.2)
	mtext('Habitat failure probability (1/year)', side=1, padj=3,cex=1.2)
	x.vec <- seq(0,1,stepsize[1])
	y.vec <- seq(0,1,stepsize[2])
	x.lab <- as.numeric(dimnames(full.mean)[[1]])
	y.lab <- as.numeric(dimnames(full.mean)[[2]])

	axis(1, at=x.vec, labels=signif(x.lab,1),cex=1.2)
	axis(2, at=y.vec, labels=signif(y.lab,1),cex=1.2)
	intersection.x <- which.min( abs( x.lab - observed.failure))

	fail.line.x <- x.vec[intersection.x]
	abline(v=fail.line.x ,lty=5,lwd=2,col='white')
	text(x=fail.line.x - 0.04,y=0.21,labels='observed habitat failure',srt=90,col='white',cex=1.2)

	lines(x=x.vec,y=mid.vector,lwd=3)
	lines(x=x.vec,y=lower.vector,lwd=2,lty=3)
	lines(x=x.vec,y=upper.vector,lwd=2,lty=3)
	legend(x=.75,y=.4,
		title='Occupancy',
		legend=round(breaks[c(400,300,200,100,1)],1),
		fill=grayscale[c(400,300,200,100,1)],
		bg='white',
		cex=1.2)

	return(list(axis.seq=axis.seq,mid.vector=mid.vector,lower.vector=lower.vector,
				upper.vector=upper.vector,intersection.x=intersection.x))

}


###################################
#
#	get.dispersal.mat
#
###################################

get.dispersal.mat <- function(scale.parameter,distance.mat,patch.length,downstream.percent=0.5,patch1.headwater=TRUE){

#	get.dispersal.mat()
#		Outputs matrix giving probability for a dispersing seed from 
#			patch i to land within patch j.  Diagonal elements are 0.
#		Assumes linear, one-dimensional geometry (e.g. a river)
#		
#	scale.parameter: Scalar giving characteristic scale of exponential distribution
#	distance.mat: Matrix of distances between patches.  Upper and Lower triangles should both be filled.
#	patch.length: Vector of size of each patch, corresponding to rows and oclumns of distance.mat
#	downstream.percent: Scalar giving percent of dispersal that goes downstream
#	patch1.headwater: Logical.  Is patch#1 (according to distance.mat) nearer the headwater than other points?  
#					FALSE means that the first point is near the river mouth


	exponential.func <- function(x){
		lambda <- 1/scale.parameter
		lambda*exp(-lambda*x)
	}
	e <- environment()
	e$scale.parameter <- scale.parameter
	environment(exponential.func) <- e

	num.patches <- dim(distance.mat)[1]

	dispersal.mat <- matrix(nrow=num.patches,ncol=num.patches,data=0)
	for(i in 1:num.patches){
		for(j in 1:num.patches){
			if(i != j){
				focal.dist <- distance.mat[i,j]
				closer.edge <- max(focal.dist-patch.length[j]/2,0) 
						#could truncate at (patch.length[i]/2)) b/c problem with patches overlapping
						#some of this is b/c opposite sides of bank
				farther.edge <- focal.dist+patch.length[j]/2
				landing.prob <- integrate(exponential.func,lower=closer.edge,upper=farther.edge)
				
				if( (i < j & patch1.headwater) | (i > j & !patch1.headwater)){
					#the landing patch is downstream of the sending patch
					dispersal.mat[i,j] <- landing.prob$value * downstream.percent
				}else{
					#the landing patch is upstream of the sending patch
					dispersal.mat[i,j] <- landing.prob$value * (1-downstream.percent)
				}
			}
		}
	}

	dispersal.mat
}

###################################
#
#	sample.func
#		see resample() defined in details of ?sample
###################################

	sample.func <- function(x, ...) x[sample.int(length(x), ...)]

###################################
#
#	spatial.model.clustfunc
#
###################################

spatial.model.clustfunc <- function(clustnum, dispersing.ratio, scale.parameter, yearly.failure, years,
							patch.stages.0,patch.hab,patch.position, patch.length, patch.side,
							opp.bank.dist, patch1.headwater, downstream.percent=0.5,
							K=Inf,T.matrices,F.vars,youngest.flower.stage){
							
#	spatial.model.clustfunc()
#		Function called by spatial.model() to run on parallel processing nodes
#		Projects spatially explicity metapopulation model along a river with dispersal.
#		Inputs: Patch characteristics, initial conditions, 
#				and parameters on habitat turnover, dispersal, and demography
#		Outputs: annual subpopulation counts
#
#	clustnum: Scalar giving the focal node number.  This is not used, but required by snow package.
#	dispersing.ratio: Scalar.  For every seedling within a patch, how many will disperse outside of the patch?
#				First we use Transition matrices to calculate seedlings within a patch.  
#				If dispersing.ratio is 0.1, then for every 10 seedlings expected next year in a focal patch,
#				we will add an additional seedling to the dispersal mix outside of the patch.
#	scale.paramter: Scalar giving characteristic scale of exponential distribution for dispersal
#	yearly.failure: Scalar.  The annual probability of a patch with suitable habitat becoming unsuitable habitat.
#	years: Scalar.  The number of years to run the projection
#	patch.stages.0: Matrix with dimensions Patch X Stage giving abundance of each stage in each patch
#	patch.hab:	Vector giving 1 or 0 for whether suitable habitat exists at patch.
#	patch.position: Vector of the 1-dimensional coordinate of each patch along the river geometry. 
#				(e.g. c(100,2000) could mean the two patches are at 100m and 2000m from the origin.
#	patch.length: Vector of size of each patch (length along river geometry).
#	patch.side: Vector giving which bank each patch is on.  Should have just two levels (North/South, 1/2, Left/Right...)
#	opp.bank.dist: Scalar in units of the scale parameter giving the distance cost to dispersal of being on the 
#				opposite bank.  opp.bank.dist == 1 means we add an extra distance equal to scale.parameter
#				between all patches on opposite banks from each other prior to estimating dispersal.
#	patch1.headwater: Logical.  Is the patch with the smallest position value (patch#1) nearer the headwater than other points?  
#					FALSE means that the first point is near the river mouth
#	downstream.percent: Scalar giving percent of dispersal that goes downstream
#	K: Scalar or Vector giving the carrying capacity of each patch.  If scalar, all patches have the same
#			carrying capacity. 
#	T.matrices: Array of transition matrices.  
#			Three dimensional: Num of Matrices X Num of Stages X Num of Stages
#			This function will randomly select one of these matrices
#	F.vars: Array of fecundity variance matrices, same dimensions as T.matrices
#	K: Scalar giving carrying capacity for flowering individuals.  Population size 
#		of flowering individuals will be truncated at K. 
#	youngest.flower.stage:  Scalar giving the index position of the stage at which 
#		flowering begins, used to truncate populations at carrying capacity.


		num.patches <- dim(patch.stages.0)[1]

		if(length(K)==1){
			K <- rep(K,num.patches)
		}
	
		#get distances between patches
		distance.mat <- as.matrix(dist(patch.position,upper=TRUE))
		diag(distance.mat) <- NA


		#add distance for opposite bank differences
		patch.side <- as.numeric(factor(patch.side))
		side.dist.mat <- as.matrix(dist(patch.side,upper=TRUE))
		distance.mat <- distance.mat + side.dist.mat*opp.bank.dist*scale.parameter

		#get probability of dispersing from patch i to patch j
		dispersal.mat <- get.dispersal.mat(scale.parameter,distance.mat,patch.length,
								downstream.percent=downstream.percent,
								patch1.headwater=patch1.headwater)


		stage.mat <- patch.stages.0
		dimnames(stage.mat)[[1]] <- 1:num.patches
		num.stages <- dim(patch.stages.0)[2]
		output.mat <- matrix(nrow=num.patches,ncol=years+1)
		output.mat[,1] <- apply(patch.stages.0[,youngest.flower.stage:num.stages],1,sum)
		hab.mat <- patch.hab
		colonize.mat <- rep(0,num.patches)

		start.time <- proc.time()[3]
		for(y in 1:years){
			#allow patch habitat statuses to flip randomly, 
			#replacing any habitat "deaths" with newly born habitat, to keep overal numbers constant
			live.patches <- (1:num.patches)[patch.hab==1]
			dead.patches <- (1:num.patches)[patch.hab==0]
			hab.death.TF <- as.logical(rbinom(p=yearly.failure,n=length(live.patches),size=1))
			hab.death  	 <- live.patches[hab.death.TF]
			#can't have more deaths than there are dead patches, b/c must replace dead patches with new births
			hab.death	 <- sample.func(hab.death,min(length(hab.death),length(dead.patches)))
			num.deaths <- length(hab.death)
			hab.birth <- sample.func(dead.patches,num.deaths)
			patch.hab[hab.death] <- 0
			patch.hab[hab.birth] <- 1

			#let each habitat grow for a year
			for(i in 1:num.patches){
				if( sum(stage.mat[i,]) > 0 ){	
	
					#kill off all plants in patches without habitat
					stage.mat[i,] <- stage.mat[i,] * patch.hab[i]
			
					#grow populations one step
					stage.mat[i,]<-year.step(n0=stage.mat[i,],
								T.matrices=T.matrices,
								F.vars=F.vars,
								K=K[i],
								youngest.flower.stage=youngest.flower.stage
								)
	
				}
			}
	
			#dispersal!
			colonize.vec <- vector('numeric',num.patches)
			names(colonize.vec) <- 1:num.patches
			for(i in 1:num.patches){
				num.dispersing <- rpois(n=1,lambda=stage.mat[i,1]*dispersing.ratio)
				if(num.dispersing>0){
					no.patch.prob <- max(1 - sum(dispersal.mat[i,]),0)
					landing.positions <- sample(num.patches+1,num.dispersing,replace=TRUE,prob=c(dispersal.mat[i,],no.patch.prob))
					landing.table <- table(landing.positions)
					landing.table <- landing.table[-length(landing.table)]
					if(length(landing.table)>0){
						colonize.vec[names(landing.table)] <- colonize.vec[names(landing.table)] + landing.table
					}
				}
			}

			stage.mat[,1] <- stage.mat[,1] + colonize.vec
			colonize.mat <- cbind(colonize.mat,colonize.vec)
			output.mat[,y+1] <- apply(stage.mat[,youngest.flower.stage:num.stages],1,sum)
			hab.mat <- cbind(hab.mat,patch.hab)
			elapsed.time <- proc.time()[3] - start.time
			print(paste('year ',y, ' of ',years,'; ', round(elapsed.time), ' seconds',sep=''))
			plot(apply(output.mat,2,sum))
		}#end y loop over years
	return(list(occupancy.mat=output.mat,habitat.mat=hab.mat,colonize.mat=colonize.mat))
}


###################################
#
#	spatial.model
#
###################################

spatial.model <- function(dispersing.ratio, scale.parameter, yearly.failure, years,
							patch.stages.0,patch.hab,patch.position, patch.length, patch.side,
							opp.bank.dist, patch1.headwater, downstream.percent=0.5,
							K=Inf,T.matrices,F.vars,youngest.flower.stage,
							cluster.nodes=1, source.file=''
							){

#	spatial.model()
#		Function to project spatially explicity metapopulation model along a river with dispersal.
#		Inputs: Patch characteristics, initial conditions, 
#				and parameters on habitat turnover, dispersal, and demography
#		Outputs: annual subpopulation counts
#
#	dispersing.ratio: Scalar.  For every seedling within a patch, how many will disperse outside of the patch?
#				First we use Transition matrices to calculate seedlings within a patch.  
#				If dispersing.ratio is 0.1, then for every 10 seedlings expected next year in a focal patch,
#				we will add an additional seedling to the dispersal mix outside of the patch.
#	scale.paramter: Scalar giving characteristic scale of exponential distribution for dispersal
#	yearly.failure: Scalar.  The annual probability of a patch of suitable habitat becoming unsuitable habitat.
#	years: Scalar.  The number of years to run the projection
#	patch.stages.0: Matrix with dimensions Patch X Stage giving abundance of each stage in each patch
#	patch.hab:	Vector giving 1 or 0 for whether suitable habitat exists at patch.
#	patch.position: Vector of the 1-dimensional coordinate of each patch along the river geometry. 
#				(e.g. c(100,2000) could mean the two patches are at 100m and 2000m from the origin.
#	patch.length: Vector of size of each patch (length along river geometry).
#	patch.side: Vector giving which bank each patch is on.  Should have just two levels (North/South, 1/2, Left/Right...)
#	opp.bank.dist: Scalar in units of the scale parameter giving the distance cost to dispersal of being on the 
#				opposite bank.  opp.bank.dist == 1 means we add an extra distance equal to scale.parameter
#				between all patches on opposite banks from each other prior to estimating dispersal.
#	patch1.headwater: Logical.  Is patch#1 (according to distance.mat) nearer the headwater than other points?  
#					FALSE means that the first point is near the river mouth
#	downstream.percent: Scalar giving percent of dispersal that goes downstream
#	K: Scalar or Vector giving the carrying capacity of each patch.  If scalar, all patches have the same
#			carrying capacity. 
#	T.matrices: Array of transition matrices.  
#			Three dimensional: Num of Matrices X Num of Stages X Num of Stages
#			This function will randomly select one of these matrices
#	F.vars: Array of fecundity variance matrices, same dimensions as T.matrices
#	K: Scalar giving carrying capacity for flowering individuals.  Population size 
#		of flowering individuals will be truncated at K. 
#	youngest.flower.stage:  Scalar giving the index position of the stage at which 
#		flowering begins, used to truncate populations at carrying capacity.
#	cluster.nodes: the number of cores to use in parallel on a cluster set up by the snow package 
#				(automated internally). Note that progress reports are suppressed when cluster.nodes > 1
#	source.file: A character giving the path and name of this source file. E.g. "c:/Furbish/Metapop_source.R"  
#			only necessary if cluster.nodes>1


	if(cluster.nodes==1){
		output <- spatial.model.clustfunc(	
								dispersing.ratio = dispersing.ratio, 
								scale.parameter = scale.parameter, 
								yearly.failure = yearly.failure, 
								years = years,
								patch.stages.0 = patch.stages.0,
								patch.hab = patch.hab,
								patch.position = patch.position, 
								patch.length = patch.length, 
								patch.side = patch.side,
								opp.bank.dist = opp.bank.dist, 
								patch1.headwater = patch1.headwater, 
								downstream.percent = downstream.percent,
								K = K,
								T.matrices = T.matrices,
								F.vars = F.vars,
								youngest.flower.stage = youngest.flower.stage)
	}else{


		my.cluster<-makeSOCKcluster(rep('localhost',cluster.nodes))
		source.file.repeat <- rep(source.file,cluster.nodes)
		clusterApply(cl=my.cluster,fun=source,x=source.file.repeat)
		output <- clusterApply(cl=my.cluster, fun=spatial.model.clustfunc, x=1:cluster.nodes,
								dispersing.ratio = dispersing.ratio, 
								scale.parameter = scale.parameter, 
								yearly.failure = yearly.failure, 
								years = years,
								patch.stages.0 = patch.stages.0,
								patch.hab = patch.hab,
								patch.position = patch.position, 
								patch.length = patch.length, 
								patch.side = patch.side,
								opp.bank.dist = opp.bank.dist, 
								patch1.headwater = patch1.headwater, 
								downstream.percent = downstream.percent,
								K = K,
								T.matrices = T.matrices,
								F.vars = F.vars,
								youngest.flower.stage = youngest.flower.stage)
					
		stopCluster(my.cluster)

	}
	output
}
###################################
#
#	get.linear.order.from.XY
#
###################################

get.linear.order.from.XY <- function(patch.coords){

#	get.linear.order.from.XY()
#		Given a series of (x,y) coordinates, organize them
#		so that they form the simplest series of line segments,
#		e.g. assuming they are points along a river 
#
#		Output: order of points and plot
#
#	patch.coords: Matrix giving x and y coordinates as two columns
#	also requires user interaction with plot device to choose starting point

	num.patches <- dim(patch.coords)[1]
	patch.order <- get.linear.order.from.XY.subfunction(patch.coords)

	plot(patch.coords, main="Correct any points?")
	lines(patch.coords[patch.order,])
	correct <- readline("Correct any points?")
	while(tolower(substr(correct,1,1))=='y'){
		patch.order.new <- patch.order
		plot(patch.coords,main="Click on the first then second points that you want to connect.")
		lines(patch.coords[patch.order,])
		print("Click on the first then second points that you want to connect.")
		correct.points <- identify(patch.coords,n=2)
		first.point <- (1:num.patches)[patch.order == correct.points[1]]
		second.point <- first.point + 1
		patch.order.new[second.point] <- correct.points[2]
		points.to.order <- patch.order[second.point:num.patches]
		coords.to.order <- patch.coords[points.to.order,]
		patch.order.piece <- get.linear.order.from.XY.subfunction(coords.to.order)
		patch.order.new[second.point:num.patches] <- points.to.order[patch.order.piece]
		patch.order <- patch.order.new
		plot(patch.coords, main="Correct any points?")
		lines(patch.coords[patch.order.new,])


		plot(patch.coords, main="Correct any points?")
		lines(patch.coords[patch.order,])
		correct <- readline("Correct any points?")
	}
	plot(patch.coords)
	lines(patch.coords[patch.order,])
	
	patch.order
}


###################################
#
#	get.linear.order.from.XY.subfunction
#
###################################

get.linear.order.from.XY.subfunction <- function(patch.coords){

	num.patches <- dim(patch.coords)[1]
	find.closest.unused <- function(focal.num,used.nums,patch.coords,dist.mat){
				diag(dist.mat) <- Inf
				dist.mat[,used.nums] <- Inf
				next.num <- which.min(dist.mat[focal.num,])
				names(next.num) <- ''
				used.nums <- c(used.nums,next.num)
				return(list(next.num,used.nums))
		}
	
	dist.mat <- as.matrix(dist(patch.coords))
	print('Please click cursor at or just beyond the first point on your river.')
	plot(patch.coords, main='Please click cursor at or just beyond the first point on your river.')
	focal.point <- identify(patch.coords,n=1)
	find.out <- list(focal.point,focal.point)
	patch.order <- focal.num.vec <- next.point.vec <- vector('numeric',num.patches)

	for(i in 1:num.patches){
		focal.num <- find.out[[1]]
		used.nums <- find.out[[2]]
		focal.num.vec[i] <- focal.num
		find.out <- find.closest.unused(focal.num,used.nums,patch.coords,dist.mat)
		next.point.vec[i] <- find.out[[1]]
	}
	patch.order <- c(focal.num.vec[1],next.point.vec[-num.patches])
	patch.order
}


###################################
#
#	get.CI
#
###################################

get.CI<-function(x.mean,x.var,plot=TRUE){

	a <- x.mean*( (x.mean*(1-x.mean)) / x.var  - 1)
	b <- ( 1 - x.mean)*( (x.mean*(1-x.mean)) / x.var  - 1)

	beta.distrib <- function(x,a,b){
	 ( 1 / beta(a,b) ) * ( x ^(a-1) ) * ( 1 - x ) ^ (b - 1)
	}
	if(plot){
		hist(x.mean,freq=FALSE,xlim=c(0,1))
		curve(beta.distrib(x,a,b),xlim=c(0,1),add=TRUE)
	}
	beta.vec<-vector('numeric',1000)
	for(i in 1:1000){
		beta.vec[i]<-rbeta(1,a,b)
	}
	est.quant<-quantile(beta.vec, prob=c(0.025,0.975))
	est.quant
}
###################################
#
#	get.midpoint
#
###################################


get.midpoint <- function (x.vec,y.vec,y.target){
	lm.fit <- lm(y.vec ~ x.vec)
	b <- lm.fit$coefficients[1]
	m <- lm.fit$coefficients[2]
	minimize.func <- function(x){
		(y.target - (m*x + b))^2
	}
	mid.out <- optimize(f = minimize.func, upper = max(x.vec), lower = min(x.vec))$minimum
	mid.out
}
###################################
#
#	get.endpoint
#
###################################

get.endpoint <- function (x.vec,y.vec,y.target,interval){
	lm.fit <- lm(y.vec ~ x.vec)
	b <- lm.fit$coefficients[1]
	m <- lm.fit$coefficients[2]
	minimize.func <- function(x){
		(y.target - (m*x + b))^2
	}
	mid.out <- optimize(f = minimize.func, interval=interval)$minimum
	mid.out
}
